# Supplementary material for: Historical connections among river basins and climatic changes explain the biogeographic history of a water rat
Source: PeerJ. 2018 Jul 27;6:e5333. doi: 10.7717/peerj.5333 (PMC6065461; doi:10.7717/peerj.5333)
Supplement: Supplemental Information 1 [file peerj-06-5333-s004.fas]

>AB598
TTTTATTTAGTACATCATACATAA-ATGTATATCGTACATTAAACTATCTACCACATACATATAAGCAAGTACTAAATAACAATGAATACAGACATACATCAA-CC---CTCCACT-ATAGTCATCCACAACACT-CTTATCACC-AGAACCCAAC-TCCATGTAATAATAACATTATATGTTTAATCAACATTATATTATACTCCACATAACTATTATTCTCCACTA-TACATTAATGTTCTTCCAATTACT---ACCTCAAC-ATACATAAAACATCACAGTCATAAACCCTCCACCTCCAAATGACTATCCCCTGCTACATGTGGTCCCTTGATCTACCATCCTCCGTGAAACCAGCAACCCGCCCACCTCGACGGCTCTTCTTGCTCTGAGCCCATT-AAACTTGGGGGTGACTAACCTGAAACTTTATCAGACAT
>CIT1574
TTTTATTTAGTACATTGTACATAA-ATGTATATCGTGCATTAAATTATCTACCACATACATATAAGCAAGTACTAAACAACAATGAACACAGACATACATCAA-CC---TTCCACT-ATAGTCATCCACAACATT-CTTACCACC-AGAACCCAAC-TCCATGCAATAATAACATTACATGTTTAATCAACATTATATTATACTCCACATAACTATTATTCTCCACTA-TACATTAATGCTCTTCCAATTACT---ACCTCAAC-ATACATAAAACATCACAGTCATAAAACTTCCATCTCCAAATGACTATCCCCTGCTACATATGGTCCCTTAATCTACCATCCTCCGTGAAATCAGCAACCCGCCCACCTCGACGGCTCTTCTTGCTCTGAGCCCATT-AAACTTGGGGGTGACTAACCTGAAACTTTATCAGACAT
>CIT1604
TTTTATTTAGTACATTATACATAA-ATGTATATCGTACATTAAACTATCTACCACATACATATAAGCAAGTACTAAACAACAATGAATACAGACATACATTAA-CC---TTCCACT-ATAATCATCTACAACATT-CTTATCACC-AGAACCCAAC-TCCATGTAATAATAACATTACATGTTTAATCAACATTATACTATATTCCACATAACTATTATCCTCCACTA-TACATTAATGCTCTTCCAATTACT---ACCTCAAC-ATACATAAAACATCACAGTCATAAAATCTCCACCTCCAAATGACTATCCCCTGCTACATATGGTCCCTTGATCTACCATCCTCCGTGAAATCAGCAACCCGCCCACCTCGACGGCTCTTCTTGCTCTGAGCCCATT-AAACTTGGGGGTGACTAATCTGAAACTTTATCAGACAT
>CTA74
TTTTATTTAGTACATTATACATAA-ATGTATATCGTACATTAAACTATCCACCACATACATATAAGCAAGTACTAAACAACAATGAATACAGACATACATTAA-CC---TTCCACT-ATAATCATCTACAACATT-CTTATCACC-AGAACCCAAC-TCCATGTAACAATAACATTACATGTTTAATCAACATTATACTATATCCCACATAACTATTATTCTCCTCTA-TAAATTAATGCTCTTCCAATTACT---ACCTCAAC-ATACATAAAACATCACAGTCATAAAACCTCCACCTCCAAATGACTATCCCCTGCTACATATGGTCCCTTGATCTACCATCCTCCGTGAAATCAGCAACCCGCCCACCTCGACGGCTCTTCTTGCTCTGAGCCCATT-AAACTTGGGGGTGACTAATCTGAAACTTTATCAGACAT
>CTA75
TTTTATTTAGTACATTATACATAA-ATGTACATCGTACATTAAACTATCTACCACATACATATAAGCAAGTACTAAACAACAATGAATACAGACATACATTAA-CC---TTCCACT-ATAATCATTTACAACATT-CTTATCACC-AGAACCCAAC-TTCATGTAATAATAACATTACATGTTTAATCAACATTATACTATACTCCACATAACTATTATTCTCCACTA-TATATTAATGCTCTTCCAATTACT---ACCTCATC-ATACATAAAACATCACAGTCATAAAACCTCCACCTCCAAATGACTATCCCCTGCTACATATGGTCCCTTGATCTACCATCCTCCGTGAAATCAGCAACCCGCCCACCTCGACGGCTCTTCTTGCTCTGAGCCCATT-AAACTTGGGGGTGACTAATCTGAAACTTTATCAGACAT
>CTA78
TTTTATTTAGTACATTATACATAA-ATGTACATCGTACATTAAACTATCTACCACATACATATAAGCAAGTACTAAACAACAATGAATACAGACATACATTAA-CC---TTCCACT-ATAATCATCTACAACATT-CTTATCACC-AGAACCCAAC-TTCATGTAATAATAACATTACATGTTTAATCAACATTATACTATACTCCACATAACTATTATTCTCCACTA-TATATTAATGCTCTTCCAATTACT---ACCTCATC-ATACATAAAACATCACAGTCATAAAACCTCCACCTCCAAATGACTATCCCCTGCTACATATGGTCCCTTGATCTACCATCCTCCGTGAAATCAGCAACCCGCCCACCTCGACGGCTCTTCTTGCTCTGAGCCCATT-AAACTTGGGGGTGACTAATCTGAAACTTTATCAGACAT
>CTA82
TTTTATTTAGTACATTATACATAA-ATGTATATCGTACATTAAACTATCTACCACATACATATAAGCAAGTACTAAACAACAATGAATACAGACATACATTAA-CC---TTCCACT-ATAATCATCTACAACACT-CTTATCACC-AGAACCCAAC-TCCATGTAATAATAACATTACATGTTTAATCAACATTATATTATATCCCACATAACTATTATCCTCCACTA-TACATTAATGCTCTTCCAATTACT---ACCTCAAC-ATACATAAAACATCACAGTCATAAAACCTCCACCTCCAAATGACTATCCCCTGCTACATATGGTCCCTTGATCTACCATCCTCCGTGAAATCAGCAACCCGCCCACCTCGACGGCTCTTCTTGCTCTGAGCCCATT-AAACTTGGGGGTGACTAATCTGAAACTTTATCAGACAT
>CTA83
TTTTATTTAGTACATTATACATAA-ATGTATATCGTACATTAAACTATCTACCACATACATATAAGCAAGTACTAAACAACAATGAATACAGACATACATTAAACC---TTCCACT-ATAATCATCTACAACATT-CTTATCACC-AGAACCCAAC-TCCATGTAATAATAACATTACATGTTTAATCAACATTATACTATATTCCACATAACTATTATTCTCCACTA-TACATTAATGCTCTTCCAATTACT---ACCTCAAC-ATACATAAAACATCACAGTCATAAAACCTCCACCTCCAAATGACTATCCCCTGCTACATATGGTCCCTTAATCTACCATCCTCCGTGAAATCAGCAACCCGCCCACCTCGACGGCTCTTCTTGCTCTGAGCCCATT-AAACTTGGGGGTGACTAACCTGAAACTTTATCAGACAT
>CTA84
TTTTATTTAGTACATAATACATAA-ATGTATATCGTACATTAAACTATCTACCACATACATATAAGCAAGTACTAAACAACAATGAATACAGACATACATTAAACC---TTCCACT-ATAATCATCTACAACATT-CTTATCACC-AGAACCCAAC-TCCATGTAATAATAACATTACATGTTTAATCAACATTATACTATATTCCACATAACTATTATTCTCCACTA-TACATTAATGCTCTTCCAATTACT---ACCTCAAC-ATACATAAAACATCACAGTCATAAAACCTCCACCTCCAAATGACTATCCCCTGCTACATATGGTCCCTTAATCTACCATCCTCCGTGAAATCAGCAACCCGCCCACCTCGACGGCTCTTCTTGCTCTGAGCCCATT-AAACTTGGGGGTGACTAACCTGAAACTTTATCAGACAT
>CTA91
TTTTATTTAGTACATTATACATAA-ATGTATATCGTACATTAAACTATCTACCACATACATATAAGCAAGTACTAAACAACAATGAATACAGACATACATTAA-CC---TTCCACT-ATAATCATCTACAACACT-CTTATCACC-AGAACCCAAC-TCCATGTAATAATAACATTACATGTTTAATCAACATTATACTATATCCCACATAACTATTATCCTCCACTA-TACATTAATGCTCTTCCAATTACT---ACCTCAAC-ATACATAAAACATCACAGTCATAAAACCTCCACCTCCAAATGACTATCCCCTGCTACATATGGTCCCTTGATCTACCATCCTCCGTGAAATCAGCAACCCGCCCACCTCGACGGCTCTTCTTGCTCTGAGCCCATT-AAACTTGGGGGTGACTAATCTGAAACTTTATCAGACAT
>CTA128
TTTTATTTAGTACATTATACATAA-ATGTATATCGTACATTAAACTATCCACCACATACATATAAGCAAGTACTAAACAACAATGAATACAGACATACATTAA-CT---TTCCACT-ATAATCATCTACAACATT-CTTATCACC-AGAACCCAAC-TCCATGTAATAATAACATTACATGTTTAATCAACATTATACTATATTCCACATAACTATTATTCTCCACTA-TACATTAATGCTCTTCCAATTACT---ACCTCAAC-ATACATAAAACATCACAGTCATAAAACCTCCACCTCCAAATGACTATCCCCTGCTACATATGGTCCCTTGATCTACCATCCTCCGTGAAATCAGCAACCCGCCCACCTCGACGGCTCTTCTTGCTCTGAGCCCATT-AAACTTGGGGGTGACTAATATGAAACTTTATCAGACAT
>CTA135
TTTTATTTAGTACATCATACATAA-ATGTATATCGTACATTAAACTATTCACCACATACATATAAGCAAGTACTAAACAACAATGAATACAGACATACATTAA-CT---TCCCACT-ATAATCATCTACAACATT-CTTATCACC-AGAACCCAAC-TCCATGTAATAATAACATTACATGTTTAATCAACATTATACTATATTCCACATAACTATTATTCCCCACTA-TATATTAATGCTCTTCCAATTACT---ACCTCAAC-ATACATAAAACATCACAGTCATAAAACCTCCACCTCCAAATGACTATCCCCTGCTACATATGGTCCCTTAATCTACCATCCTCCGTGAAATCAGCAACCCGCCCACCTCGACGGCTCTTCTTGCTCTGAGCCCATT-AAACTTGGGGGTGACTAATCTGAAACTTTATCAGACAT
>CTA238
TTTTATTTAGTACATTATACATAA-ATGTATATCGTACATTAAACCATCTACCACATACATATAAGCAAGTACTAAACAACAATGAATACAGACATAAATTAA-CC---TTCCACT-ATAATCATCTACAACATT-CTTATCACCTAGAATCCAAC-TCCATGTAATAATAACATTACATGTTTAATCAACATTATACTACATTCCACATAACTATTATTCTCCACTA-TACATTAATGCTCTTCCAATTACT---ACCTCAAC-ATACATAAAACATCACAGTCATAAAACCTCCACCTCCAAATGACTATCCCCTGCTACATATGGTCCCTTGATCTACCATCCTCCGTGAAATCAGCAACCCGCCCACCTCGACGGCTCTTCTTGCTCTGAGCCCATT-AAACTTGGGGGTGACTAATCTGAAACTTTATCAGACAT
>CTA388
TTTTATTTAGTACATTATACATAA-ATGTATATCGTACATTAAACTATCTACCACATACATATAAGCAAGTACTAAACAACAATGAATACAGACATACATTAA-CC---TTCCACT-ATAATCATTTACAACATT-CTTATCACC-AGAACCCAAC-TCCATGTAACAATAACATTACATGTTTAATCAACATTATACTATATCCCACATAACTATTATTCTCCACTA-TACATTAATGCTCTTCCAATTACT---ACCTCAAC-ATACATAAAACATCACAGTCATAAAACCTCCACCTCCAAATGACTATCCCCTGCTACATATGGTCCCTTGATCTACCATCCTCCGTGAAATCAGCAACCCGCCCACCTCGACGGCTCTTCTTGCTCTGAGCCCATT-AAACTTGGGGGTGACTAATCTGAAACTTTATCAGACAT
>CTA508
TTTTATTTAGTACATTATACATAA-ATGTATATCGTACATTAAACTATTCACCACATACATATAAGCAAGTACTAAACAACAATGAATACAGACATACATTAA-CT---TCCCACT-ATAATCATCTACAACATT-CTTATCACC-AGAACCCAAC-TCCATGTAATAATAACATTACATGTTTAATCAACATTATACTATATTCCACATAACTATTATTCCCCACTA-TACATTAATGCTCTTCCAATTACT---ACCTCAAC-ATACATAAAACATCACAGTCATAAAACCTCCACCTCCAAATGACTATCCCCTGCTACATATGGTCCCTTAATCTACCATCCTCCGTGAAATCAGCAACCCGCCCACCTCGACGGCTCTTCTTGCTCTGAGCCCATT-AAACTTGGGGGTGACTAATCTGAAACTTTATCAGACAT
>CTA616
TTTTATTTAGTACATTATACATAA-ATGTATATCGTACATTAAACTATCTACCACATACATATAAGCAAGTACTAAACAACAATGAATACAGACATACATTAA-CC---CTCCACT-ATAATCATCTACAACATT-CTTATCACC-AAAACCCAAC-TCCATGTAATAATGACATTACATGTTTAATCAACATTATACTATACCCCACATAACTATTATTCTCCACTA-TATATTAATGCTCTTCCAATTACT---ACCTCAAC-ATACATAAAACATCACAGTCATAAAACCTCCATCTCCAAATGACTATCCCCTGCTACATATGGTCCCTTGATCTACCATCCTCCGTGAAATCAGCAACCCGCCCACCTCGACGGCTCTTCTTGCTCTGAGCCCATT-AAACTTGGGGGTGACTAACCTGAAACTTTATCAGACAT
>CTA620
TTTTATTTAGTACATTATACATAA-ATGTATATCGTACATTAAACTATTCACCACATACATATAAGCAAGTACTAAACAACAATGAATACAGACATACATTAA-CC---TCCCACT-ATAGTCATCTACAACATT-CTTATCACC-AGAACCCAAC-TCCATGTAATAATAACATTACATGTTTAATCAACATTATACTATATTCCACATAACTATTATTCCCCACTA-TACATTAATGCTCTTCCAATTACT---ACCTCAAC-ATACATAAAACATCACAGTCATAAAACCTCCACCTCCAAATGACTATCCCCTGCTACATATGGTCCCTTAATCTACCATCCTCCGTGAAATCAGCAACCCGCCCACCTCGACGGCTCTTCTTGCTCTGAGCCCATT-AAACTTGGGGGTGACTAATCTGAAACTTTATCAGACAT
>CTA719
TTTTATTTAGTACATTATACATAA-ATGTATATCGTACATTAAACTATTCACCACATACATATAAGCAAGTACTAAACAACAATGAATACAGACATACATTAA-CC---TCCCACT-ATAATCATCTACAACATT-CTTATCACC-AAAACCCAAC-TCCATGTAATAATAACATTACATGTTTAATCAACATTATACTATATTCCACATAACTATTATTCCCCACTA-TACATTAATGCTCTTCCAATTACT---ACCTCAAC-ATACATAAAACATCACAGTCATAAAACCTCCACCTCCAAATGACTATCCCCTGCTACATATGGTCCCTTAATCTACCATCCTCCGTGAAATCAGCAACCCGCCCACCTCGACGGCTCTTCTTGCTCTGAGCCCATT-AAACTTGGGGGTGACTAATCTGAAACTTTATCAGACAT
>CTA724
TTTTATTTAGTACATTATACATAA-ATGTATATCGTACATTAAACTATTCACCACATACATATAAGCAAGTACTAAACAACAATGAATACAGACATACATTAA-CC---TCCCACT-ATAATCATCTACAACATT-CTTATCACC-AGAACCCAAC-TCCATGTAATAATAACATTACATGTTTAATCAACATTATACTATATTCCACATAACTATTATTCCCCACTA-TACATTAATGCTCTTCCAATTACT---ACCTCAAC-ATACATAAAACATCACAGTCATAAAACCTCCACCTCCAAATGACTATCCCCTGCTACATATGGTCCCTTAATCTACCATCCTCCGTGAAATCAGCAACCCGCCCACCTCGACGGCTCTTCTTGCTCTGAGCCCATT-AAACTTGGGGGTGACTAATCTGAAACTTTATCAGACAT
>CTA731
TTTTATTTAGTACATTATACATAA-ATGTATATCGTACATTAAACTATTCACCACATACATATAAGCAAGTACTAAACAACAATGAATACAGACATACATTAA-CC---TCCCACT-ATAATCATCTACAACATT-CTTATCACC-AAAACCCAAC-TCCATGTAATAATAACATTACATGTTTAATCAACATTATACTACATTCCACATAACTATTATTCCCCACTA-TACATTAATGCTCTTCCAATTACT---ACCTCAAC-ATACATAAAACATCACAGTCATAAAACCTCCACCTCCAAATGACTATCCCCTGCTACATATGGTCCCTTAATCTACCATCCTCCGTGAAATCAGCAACCCGCCCACCTCGACGGCTCTTCTTGCTCTGAGCCCATT-AAACTTGGGGGTGACTAATCTGAAACTTTATCAGACAT
>CTA803
TTTTATTTAGTACATTATACATAA-ATGTATATCGTACATTAAACTATCTACCACATACATATAAGCAAGTACTAAACAACAATGAATACAGACATACATTAA-CC---TTCCACT-ATAATCATCTACAACATT-CTTATCACC-AGAACCCAAC-TCCATGTAACAATAACATTACATGTTTAATCAACATTATACTATATCCCACATAACTATTATTCTCCACTA-TACATTAATGCTCTTCCAATTACT---ACCTCAAC-ATACATAAAACATCACAGTCATAAAACCTCCACCTCCAAATGACTATCCCCTGCTACATATGGTCCCTTGATCTACCATCCTCCGTGAAATCAGCAACCCGCCCACCTCGACGGCTCTTCTTGCTCTGAGCCCATT-AAACTTGGGGGTGACTAATCTGAAACTTTATCAGACAT
>CTA925
TTTTATTTAGTACATTATACATAA-ATGTATATCGTACATTAAACTATCTACCACATACATATAAGCAAGTACTAAACAACAATGAATACAGACATACATTAAACC---CTCCACT-ATAATCATCTACAACATT-CTTATCACC-AGAACCCAAC-TCCATGTAATAATAACATTACATGTTTAATCAACATTATACTATATTCCACATAACTATTATTCTCCACTA-TACATTAATGCTCTTCCAATTACT---ACCTCAAC-ATACATAAAACATCACAGTCATAAAACCTCCACCTCCAAATGACTATCCCCTGCTACATATGGTCCCTTGATCTACCATCCTCCGTGAAATCAGCAACCCGCCCACCTCGACGGCTCTTCTTGCTCTGAGCCCATT-AAACTTGGGGGTGACTAACCTGAAACTTTATCAGACAT
>CTA928
TTTTATTTAGTACATTGTACATAA-ATGTATATCGTACATTAAACTATCTACCACATACATATAAGCAAGTACTAAACAACAATGAATACAGACATACATCAA-CC---TTCCACT-ATAATCATCCACAACATT-CTTACCACC-AGAACCCAAC-TCCATGCAATAATAACATTACATGTTTAATCAACATTATATTATACTCCACATAACTATTATTCCCCACTA-TACATTAATGCTCTTCCAATTACT---ACCTCAAC-ATACATAAAACATCACAGTCATAAAACTTCCATCTCCAAATGACTATCCCCTGCTACATATGGTCCCTTAATCTACCATCCTCCGTGAAATCAGCAACCCGCCCACCTCGACGGCTCTTCTTGCTCTGAGCCCATT-AAACTTGGGGGTGACTAACCTGAAACTTTATCAGACAT
>CTA930
TTTTATTTAGTACATTATACATAA-ATGTATATCGTACATTAAACTATCCACCACATACATATAAGCAAGCACTAAACAACAATGAATACAGACATACACTAA-CC---TTCCACT-ATAATCATCTACAACATT-CTTATCACC-AGAACCCAAC-TCCATGTAATAATAACATTACATGTTTAATCAACATTATACTATATTCCACATAACTATTATTCTCCACTA-TACATTAATGCTCTTCCAATTACT---ACCTCAAC-ATACATAAAACATCACAGTCATAAAACCTCCACCTCCAAATGACTATCCCCTGCTACATATGGTCCCTTGATCTACCATCCTCCGTGAAATCAGCAACCCGCCCACCTCGACGGCTCTTCTTGCTCTGAGCCCATT-AAACTTGGGGGTGACTAATATGAAACTTTATCAGACAT
>CTA968
TTTTATTTAGTACATTATACATAA-ATGTACATCGTACATTAAACTATCTACCACATACATATAAGCAAGTACTAAACAACAATGAATACAGACATACATTAA-CC---TTCCACT-ATAATCATCTACAACATT-CTTATCACC-AGAACCCAAC-TCCATGTAATAATAACATTACATGTTTAATCAACATTATACTATATTCCACATAACTATTATCCTCCACTA-TACATTAATGCTCTTCCAATTACT---ACCTCAAC-ATACATAAAACATCACAGTCATAAAACCTCCACCTCCAAATGACTATCCCCTGCTACATATGGTCCCTTGATCTACCATCCTCCGTGAAATCAGCAACCCGCCCACCTCGACGGCTCTTCTTGCTCTGAGCCCATT-AAACTTGGGGGTGACTAATCTGAAACTTTATCAGACAT
>CTA1108
TTTTATTTAGTACATTATACATAA-ATGTATATCGTACATTAAACTATCCACCACATACATATAAGCAAGTACTAAACAACAATGAATACAGACATACATTAA-CC---TTCCACT-ATAATCATCTACAACATT-CTTATCACC-AGAACCCAAC-TCCATGTAATAATAACATTACATGTTTAATCAACATTATACTATATTCCACATAACTATTATTCTCCACTA-TACATTAATGCTCTTCCAATTACT---ACCTCAAC-ATACATAAAACATCACAGTCATAAAACCTCCACCTCCAAATGACTATCCCCTGCTACATATGGTCCCTTGATCTACCATCCTCCGTGAAATCAGCAACCCGCCCACCTCGACGGCTCTTCTTGCTCTGAGCCCATT-AAACTTGGGGGTGACTAATATGAAACTTTATCAGACAT
>CTA1119
TTTTATTTAGTACATTATACATAA-ATGTATATCGTACATTAAACTATCTACCACATACATATAAGCAAGTACTGAACAACAATGAATACAGACATACATTAA-CC---CTCCACT-ATAATCATCTACAACATT-CTTATCACC-AAAACCCAAC-TCCATGCAATAATGACATTACATGTTTAATCAACATTATACTATACCCCACATAACTATTATTCCCCACTA-TATATTAATGCTCTTCCAATTACT---ACCTCAAC-ATACATAAAACATCACAGTCATAAAACCTCCATCTCCAAATGACTATCCCCTGCTACATATGGTCCCTTGATCTACCATCCTCCGTGAAATCAGCAACCCGCCCACCTCGACGGCTCTTCTTGCTCTGAGCCCATT-AAACTTGGGGGTGACTAACCTGAAACTTTATCAGACAT
>CTA1737
TTTTATTTAGTACATCATACATAA-ATGTATATCGTACATTAAACTATCTACCACATACATATAAGCAAGTACTAAATAACAATGAATACAGACATACATTAA-CC---CTCCACT-ATAGTCATCCACAACACT-CTTATCACC-AGAACCCAAC-TCCATGTAATAATAACATTATATGTTTAATCAACATTATACTATACTCCACATAACTATTATTCTCCACTA-TACATTAATGTTCTTCCAATTACT---ACCTCAGC-ATACATAAAACATTACAGTCATAAACCCTCCATCTCCAAATGACTATCCCCTGCTACATATGGTCCCTTGATCTACCATCCTCCGTGAAATCAGCAACCCGCCCACCTCGACGGCTCTTCTTGCTCTGAGCCCATT-AAACTTGGGGGTGACTAACCTGAAACTTTATCAGACAT
>CTA1745
TTTTATTTAGTACATCATACATAA-ATGTATATCGTACATTAAACTATCTACCACATACATATAAGCAAGTACTAAATAACAATGAATACAGACATACATCAA-CC---CTCCACT-ATAGTCATTCACAACACT-CTTATCACC-AGAACCCAAC-TCCATGTAATAATAACATTATATGTTTAATCAACATTACATTATACTCCACATAACTATTATTCTCCACTA-TACATTAATGTTCTTCCAATTACC---ACCTCAAC-ATACATAAAACATCACAGTCATAAACCCTCCATCTCCAAATGACTATCCCCTGCTACATATGGTCCCTTGATCTACCATCCTCCGTGAAATCAGCAACCCGCCCACCTCGACGGCTCTTCTTGCTCTGAGCCCATT-AAACTTGGGGGTGACTAACCTGAAACTTTATCAGACAT
>CVMA07
TTTTATTTAGTACATTATACATAA-ATGTATATCGTACATTAAACTATCTACCACATACATATAAGCAAGTACTAAATAACAATGAATACAGACATACATTAA-CC---TTCCACT-ATAATCATCTACAACATT-CTTATCACC-AGAACCCAAC-TCCATGTAATAATAACATTACATGTTTAATCAACATTATACTATATCCCACATAACTATTATCCTCCACTA-TACATTAATGCTCTTCCAATTACT---ACCTCAAC-ATACATAAAACATCACAGTCATAAAACCTCCACCTCCAAATGACTATCCCCTGCTACATATGGTCCCTTGATCTACCATCCTCCGTGAAATCAGCAACCCGCCCACCTCGACGGCTCTTCTTGCTCTGAGCCCATT-AAACTTGGGGGTGACTAATCTGAAACTTTATCAGACAT
>MCNM1425
TTTTATTTAGTACATTATACATAA-ATGTATATCGTACATTAAACTATCTACCACATACATATAAGCAAGTACTAAACAACAATGAATACAGACATACATTAA-CC---TTCCACT-ATAATCATCTACAACATT-CTTATCACC-AGAACCCAAC-TCCATGTAATAATAACATTACATGCTTAATCAACATTATACTATATTCCACATAACTATTATTCTCCACTA-TACATTAATGCTCTTCCAATTACT---ACCTCAAC-ATACATAAAACATCACAGTCATAAAACCTCCACCTCCAAATGACTATCCCCTGCTACATATGGTCCCTTGATCTACCATCCTCCGTGAAATCAGCAACCCGCCCACCTCGACGGCTCTTCTTGCTCTGAGCCCATT-AAACTTGGGGGTGACTAATCTGAAACTTTATCAGACAT
>ISSP01
TTTTATTTAGTACATTATACATAA-ATGTATATCGTACATTAAACTATCTACCACATACATATAAGCAAGTACTAAACAACAATGAATACAGACACACATTAA-CC---TTCCACT-ATAATCATCTACAACATT-CTTATCACC-AGAACCCAAC-TCCATGTAATAATAACATTACATGTTTAATCAACATTATACTATATTCCACATAACTATTATCCTCCACTA-TACATTAATGCTCTTCCAATTACT---ACCTCAGC-ATACATAAAACATCACAGTCATAAAACCTCCACCTCCAAATGACTATCCCCTGCTACATATGGTCCCTTGATCTACCATCCTCCGTGAAATCAGCAACCCGCCCACCTCGACGGCTCTTCTTGCTCTGAGCCCATT-AAACTTGGGGGTGACTAATCTGAAACTTTATCAGACAT
>LBCE7781
TTTTATTTAGTACATTATACATAA-ATGTATATCGTACATTAAACTATCTACCACATACATATAAGCAAGTACTAAACAACAATGAATACAGACATACATTAA-CC---TTCCACT-ATAATCATCTACAACATT-CTTATCACC-AGAACCCAAC-TCCATGTAATAATAACATTACATGTTTAATCAACATTATACTATATTCCACATAACTATTATTCTCCACTA-TACATTAATGCTCTTCCAATTACT---ACCTCAAC-ATACATAAAACATCACAGTCATAAAACCTCCACCTCCAAATGACTATCCCCTGCTACATATGGTCCCTTGATCTACCATCCTCCGTGAAATCAGCAACCCGCCCACCTCGACGGCTCTTCTTGCTCTGAGCCCATT-AAACTTGGGGGTGACTAATCTGAAACTTTATCAGACAT
>LGA85
TTTTATTTAGTACATTATACATAA-ATGTATATCGTACATTAAACTATTCACCACATACATATAAGCAAGTACTAAACAACAATGAATACAGACATACATTAA-CT---TCCCACT-ATAATCATCTACAACATT-CTTATCACC-AGAACCCAAC-TCCATGTAATAATAACATTACATGTTTAATCAACATTATACTATATTCCACATAACTATTATTCCCCACTA-TACATTAATGCTCTTCCAATTACT---ACCTCAAC-ATACATAAAACATCACAGTCATAAAACTTCCACCTCCAAATGACTATCCCCTGCTACATATGGTCCCTTAATCTACCATCCTCCGTGAAATCAGCAACCCGCCCACCTCGACGGCTCTTCTTGCTCTGAGCCCATT-AAACTTGGGGGTGACTAATCTGAAACTTTATCAGACAT
>LGA140
TTTTATTTAGTACATTATACATAA-ATGTATATCGTACATTAAACTATTCACCACATACATATAAGCAAGTACTAAACAACAATGAATACAGACATACATTAA-CT---TCCCACT-ATAATCATCTACAACATT-CTTATCACC-AGAACCCAAC-TCCATGTAATAATAACATTACATGTTTAATCAACATTATACTATATTCCACATAACTATTATTCCCCACTA-TACATTAATGCTCTTCCAATTACT---ACCTCAAC-ATACATAAAACATCACAGTCATAAAACCTCCACCTCCAAATGACTATCCCCTGCTACATATGGTCTCTTAATCTACCATCCTCCGTGAAATCAGCAACCCGCCCACCTCGACGGCTCTTCTTGCTCTGAGCCCATT-AAACTTGGGGGTGACTAATCTGAAACTTTATCAGACAT
>LGA1215
TTTTATTTAGTACATTATACATAA-ATGTATATCGTACATTAAACTATCTACCACATACATATAAGCAAGTACTAAACAACAATGAATATAGACATACATTAA-CC---CTCCACT-ATAATCATCTACAACATT-CTTATCACC-AAAACCCAAC-TCCATGTAATAATAACATTACATGTTTAATCAACATTATACTATACCCCACATAACTATTATCCTCCACTA-TACATTAATGCTCTTCCAATTACT---ACCTCAAC-ATACATAAAACATCACAGTCATAGAACCTCCATCTCCAAATGACTATCCCCTGCTACATATGGTCCCTTGATCTACCATCCTCCGTGAAATCAGCAACCCGCCCACCTCGACGGCTCTTCTTGCTCTGAGCCCATT-AAACTTGGGGGTGACTAACCTGAAACTTTATCAGACAT
>LGA2521
TTTTATTTAGTACATTATACATAA-ATGTATATCGTACATTAAACTATCTACCACATACATATAAGCAAGTACTAAACAACAATGAATACAGACATACATTAA-TC---TCCCACT-ATAATCATCTACAACATT-CTTATCACC-AGAACCCAAC-TCCATGTAATAATAACATTACATGTTTAATCAACATTATACTATATTCCACATAACTATTATCCTCCACTA-TACATTAATGCTCTTCCAATTACT---ACCTCAAC-ATACATAAAACATCACAGTCATAAAACCTCCACCTCCAAATGACTATCCCCTGCTACATATGGTCCCTTGATCTACCATCCTCCGTGAAATCAGCAACCCGCCCACCTCGACGGCTCTTCTTGCTCTGAGCCCATT-AAACTTGGGGGTGACTAATCTGAAACTTTATCAGACAT
>LPC1278
TTTTATTTAGTACATTATACATAA-ATGTACATCGTACATTAAACTATCTACCACATACATATAAGCAAGTACTAAACAACAATGAATACAGACATACATTAA-CC---TTCCACT-ATAATCATCTACAACATT-CTTATCACC-AGAACCCAAC-TTCATGTAATAATAACATTACATGTTTAATCAACATTATACTATACTCCACATAACTATTATTCTCCACTA-TATATTAATGCTCTTCCAATTACT---ACCTCACC-ATACATAAAACATCACAGTCATAAAACCTCCACCTCCAAATGACTATCCCCTGCTACATATGGTCCCTTGATCTACCATCCTCCGTGAAATCAGCAACCCGCCCACCTCGACGGCTCTTCTTGCTCTGAGCCCATT-AAACTTGGGGGTGACTAATCTGAAACTTTATCAGACAT
>LPC1283
TTTTATTTAGTACATTATACATAA-ATGTACATCGTACATTAAACTATCTACCACATACATATAAGCAAGTACTAAACAACAATGAATACAGACATACATTAA-CC---TTCCACT-ATAATCATCTACAACATT-CTTATCACC-AGAACCCAAC-TTCATGTAATAATAACATTACATGTTTAATCAACATTACACTATACTCCACATAACTATTATTCTCCACTA-TATATTAATGCTCTTCCAATTACT---ACCTCACC-ATACATAAAACATCACAGTCATAAAACCTCCACCTCCAAATGACTATCCCCTGCTACATATGGTCCCTTGATCTACCATCCTCCGTGAAATCAGCAACCCGCCCACCTCGACGGCTCTTCTTGCTCTGAGCCCATT-AAACTTGGGGGTGACTAATCTGAAACTTTATCAGACAT
>LPC1347
TTTTATTTAGTACATTATACATAA-ATGTATATCGTACATTAAACTATTCACCACATACATATAAGCAAGTACTAAACAACAATGAATACAGACATACATTAA-CT---TCCCACT-ATAATCATCTACAACATT-CTTATCACC-AGAACCCAAC-TCCATGTAATAATAACATTACATGTTTAATCAACATTATACTATATTCCACATAACTATTATTCCCCACTA-TACATTAATGCTCTTCCAATTACT---ACCTCAAC-ATACATAAAACATCACAGTCATAAAACTTCCACCTCCAAATGACTATCCCCTGCTACATATGGTCCCTTAATCTACCATCCTCCGTGAAATCAGCAACCCGCCCACCTCGACGGCTCTTCTTGCTCTGAGCCCATT-AAACTTGGGGGTGACTAACCTGAAACTTTATCAGACAT
>LPC1367
TTTTATTTAGTACATTATACATAA-ATGTATATCGTACATTAAACTATCTACCACATACATATAAGCAAGTACTAAACAACAATGAATACAGACATACATTAA-CC---TTCCACT-ATAATTATCTACAACATT-CTTATCACC-AGAACCCAAC-TCCATGTAATAATAACATTACATGTTTAATCAACATTATACTATATTCCACATAACTATTATTCTCCACTA-TACATTAATGCTCTTCCAATTACT---ACCTCAAC-ATACATAAAACATCACAGTCATAAAACCTCCACCTCCAAATGACTATCCCCTGCTACATATGGTCCCTTGATCTACCATCCTCCGTGAAATCAGCAACCCGCCCACCTCGACGGCTCTTCTTGCTCTGAGCCCATT-AAACTTGGGGGTGACTAATCTGAAACTTTATCAGACAT
>MBML2467
TTTTATTTAGTACATTATACATAA-ATGTATATCGTACATTAAACTATCTACCACATACATATAAGCAAGTACTAAACAACAATGAATACAGACATACATTAAACC---TTCCACT-ATAATCATCTACAACATT-CTTATCACC-AGAACCCAAC-TCCATGCAATAATAACATTACATGTTTAATCAACATTATACTATATCCCACATAACTATTATTCTCCACTA-TACATTAATGCTCTTCCAATTACT---ACCTCAAC-ATACATAAAACATCACAGTCATAAAACCTCCACCTCCAAATGACTATCCCCTGCTACATATGGTCCCTTGATCTACCATCCTCCGTGAAATCAGCAACCCGCCCACCTCGACGGCTCTTCTTGCTCTGAGCCCATT-AAACTTGGGGGTGACTAACCTGAAACTTTATCAGACAT
>MBML2685
TTTTATTTAGTACATTATACATAA-ATGTATATCGTACATTAAACTATCTACCACATACATATAAGCAAGTACTAAACAACAATGAATACAGACATACATTAA-CC---TTCCACT-ATAATCATCTACAACATT-CTTATCACC-AGAACCCAAC-TCCATGTAATAATAACATTACATGTTTAATCAACATTATACTATATTCCACATAACTATTATTCTCCACTA-TACATTAATGCTCTTCCAATTACT---ACCTCAAC-ATACATAAAACATCACAGTCATAAAACCTCCACCTCCAAATGACTATCCCCTGCTACATATGGTCCCTTGATCTACCATCCTCCGTGAAATCAGCAACCCGCCCACCTCGACGGCTCTTCTTGCTCTGAGCCCATT-AAACTTGGGGGTGACTAACCTGAAACTTTATCAGACAT
>MCNM303
TTTTATTTAGTACATTATACATAA-ATGTATATTGTACATTAAACTATCTACCACATACATATAAGCAAGTACTAAATAACAATGAATACAGACATACACTAA-CC---CTCCACT-ATAATCATCTACAACATT-CTTATCACC-AAAACCCAAC-TCCATGTAATAATAACATTACATGTTTAATCAACATTACACTATACCCCACATAACTATTATTCTCCACTA-TACATTAATGCTCTTCCAATTACT---ACCTCAAC-ATACATAAAACATCACAGTCATAAAACCTCCATCTCCAAATGACTATCCCCTGCTACATATGGTCCCTTGATCTACCATCCTCCGTGAAATCAGCAACCCGCCCACCTCGACGGCTCTTCTTGCTCTGAGCCCATT-AAACTTGGGGGTGACTAACCTGAAACTTTATCAGACAT
>MCNM1362
TTTTATTCAGTACATTATACATAA-ATGTATATCGTACGTTAAACTATTTACCACATACATATAAGCAAGTACTAAACAACAATGAATACAGACATAAATTAA-CC---TTCCACT-ATAATCATCTACAACATT-CTTATCACCTAAAACCCAAC-TCCATGTAATAATAACATTACATGTTTAATCAACATTATACTATATTCCACATAACTATTATTCTCCACTA-TACATTAATGCTCTTCCAATTACT---ACCTCAAC-ATACATAAAACATCACAGTCATAAAACCTCCACCTCCAAATGACTATCCCCTGCTACATATGGTCCCTTGATCTACCATCCTCCGTGAAATCAGCAACCCGCCCACCTCGACGGCTCTTCTTGCTCTGAGCCCATT-AAACTTGGGGGTGACTAATCTGAAACTTTATCAGACAT
>MCNM1371
TTTTATTTAGTACATTATACATAA-ATGTATATCGTACATTAAACTATCTACCACATACATATAAGCAAGTACTAAACAACAATGAATACAGACATACATTAA-CC---CTCCACT-ATAATCATCTACAACATT-CTTATCACC-AAAACCCAAC-TCCATGTAATAATAACATTACATGTTTAATCAACATTATACTATACCCCACATAACTATTATTCTCCACTA-TACATTAATGCTCTTCCAATTACT---ACCTCAAC-ATACATAAAACATCACAGTCATAAAACCTCCATCTCCAAATGACTATCCCCTGCTACATATGGTCCCTTGATCTACCATCCTCCGTGAAATCAGCAACCCGCCCACCTCGACGGCTCTTCTTGCTCTGAGCCCATT-AAACTTGGGGGTGACTAACCTGAAACTTTATCAGACAT
>MCNM1593
TTTTATTTAGTACATTATACATAA-ATGTATATCGTACATTAAACTATTTACCACATACATATAAGCAAGTACTAAACAACAATGAATACAGACATAAATTAA-CC---TTCCACT-ATAATCATCTACAACATT-CTTATCACCTAAAACCCAAC-TCCATGTAATAATAACATTACATGTTTAATCAACATTATACTATATTCCACATAACTATTATTCTCCACTA-TACATTAATGCTCTTCCAATTACT---ACCTCAAC-ATACATAAAACATCACAGTCATAAAACCTCCACCTCCAAATGACTATCCCCTGCTACATATGGTCCCTTGATCTACCATCCTCCGTGAAATCAGCAACCCGCCCACCTCGACGGCTCTTCTTGCTCTGAGCCCATT-AAACTTGGGGGTGACTAATCTGAAACTTTATCAGACAT
>MCNM1920
TTTTATTTAGTACATCATACATAA-ATGTATATCGTACGTTAAACTATCTACCACATACATATAAGCAAGTACTAAATAACAATGAATACAGACATACATCAA-CC---CTCCACT-ATAGTCATCCACAACACT-CTTATCACC-AGAACCCAAC-TCCATGTAATAATAACATTATATGCTTAATCAACATTACATTATACTCCACATAACTATTATTCTCCACTA-TACATTAATGTTCTTCCAATTACT---ACCTCAGC-ATACATAAAACATCACAGTCATAAACCCTCCATCTCCAAATGACTATCCCCTGCTACATATGGTCCCTTGATCTACCATCCTCCGTGAAATCAGCAACCCGCCCACCTCGACGGCTCTTCTTGCTCTGAGCCCATT-AAACTTGGGGGTGACTAACCTGAAACTTTATCAGACAT
>MCNM1928
TTTTATTTAGTACATCATGCATGA-ATGTATATTGTACGGTAGTCTCTCGACCTCATTCATATAGGCAAGTACTAAATAACAATGAATACAGACATACATCAA-CC---CTCCACT-ATAGTCATCCACAACACT-CTTATCACC-AGAACCCAAC-TCCATGTAATAATAACATTATATGCTTAATCAACATTACATTATACTCCACATAACTATTATTCTCCACTA-TACATTAATGTTCTTCCAATTACT---ACCTCAGC-ATACATAAAACATCACAGTCATAAACCCTCCATCTCCAAATGACTATCCCCTGCTACATATGGTCCCTTGATCTACCATCCTCCGTGAAATCAGCAACCCGCCCACCTCGACGGCTCTTCTTGCTCTGAGCCCATT-AAACTTGGGGGTGACTAACCTGAAACTTTATCAGACAT
>MCNM1930
TTTTATTTAGTACATCATACATAA-ATGTATATCGTACATTAAACTATCTACCACATACATATAAGCAAGTACTAAATAACAATGAATACAGACATACATCAA-CC---CTCCACT-ATAGTCATCCACAACACT-CTTATCACC-AGAACCCAAC-TCCATGTAATAATAACATTATATGCTTAATCAACATTACATTATACTCCACATAACTATTATTCTCCACTA-TACATTAATGTTCTTCCAATTACT---ACCTCAGC-ATACATAAAACATCACAGTCATAAACCCTCCATCTCCAAATGACTATCCCCTGCTACATATGGTCCCTTGATCTACCATCCTCCGTGAAATCAGCAACCCGCCCACCTCGACGGCTCTTCTTGCTCTGAGCCCATT-AAACTTGGGGGTGACTAACCTGAAACTTTATCAGACAT
>MCNM2005
TTTTATTTAGTACATTGTACATAA-ATGTATATTGTACATTAAACTATCTACCACATACATATAAGCAAGTACTAAACAACAATGAATACAGACATACATCAA-CC---TTCCACT-ATAGTCATCCACAACATT-CTTACCACC-AGAACCCAAC-TCCATGCAATAATGACATTACATGTTTAATCAACATTATATTATACTCCACATAACTATTATTCTCCACTA-TACATTAATGCTCTTCCAATTACT---ACCTCAAC-ATACATAAAACATCACAGTCATAAAACTTCCATCTCCAAATGACTATCCCCTGCTACATATGGTCCCTTAATCTACCATCCTCCGTGAAATCAGCAACCCGCCCACCTCGACGGCTCTTCTTGCTCTGAGCCCATT-AAACTTGGGGGTAACTAACCTGAAACTTTATCAGACAT
>MCNM2045
TTTTATTTAGTACATTATACATAA-ATGTATATCGTACATTAAACTATCTACCACATACATATAAGCAAGTACTAAACAACAATGAATACAGACATACATCAA-CC---CTCCACT-ATAATCATCCACAACATT-CTTACCACC-AGAACCCAAC-TCCATGTAATAACCACATTATATGTTTAATCAACATTATATTATATTCCACATAACTATTATTCTCCACTA-TACATTAATGCTCTTCCAATTACT---ACCTCAAC-ATACATAAAACATCACAGTCATAAAACTTCCATCTCCAAATGACTATCCCCTACTACATATGGTCCCTTAATCTACCATCCTCCGTGAAATCAGCAACCCGCCCACCTCGACGGCTCTTCTTGCTCTGAGCCCATT-AAACTTGGGGGTGACTAACCTGAAACTTTATCAGACAT
>ML47
TTTTATTTAGTACATCATACATAA-ATGTATATCGTACATTAAACTATCTACCACATACATATAAGCAAGTACTAAATAACAATGAATACAGACATACATCAA-CC---CTCCACT-ATAGTCATTCACAACACT-CTTATCACC-AGAACCCAAC-TCCATGTAATAATAACATTATATGTTTAATCAACATTACATTATACTCCACATAACTATTATTCTCCACTA-TACATTAATGCTCTTCCAATTACC---ACCTCAAC-ATACATAAAACATCACAGTCATAAACCCTCCATCTCCAAATGACTATCCCCTGCTACATATGGTCCCTTGATCTACCATCCTCCGTGAAATCAGCAACCCGCCCACCTCGACGGCTCTTCTTGCTCTGAGCCCATT-AAACTTGGGGGTGACTAACCTGAAACTTTATCAGACAT
>ML61
TTTTATTTAGTACATCATACATAA-ATGTATATCGTACATTAAACTATCTACCACATACATATAAGCAAGTACTAAATAACAATGAATACAGACATACATTAA-CC---CTCCACT-ATAGTCATTCACAACATT-CTTATCACC-AGAACCCAAC-TCCATGTAATAATAACATTATATGTTTAATCAACATTACATTATACTCCACATAACTATTATTCTCCACTA-TACATTAATGTTCTTCCAATTACC---ACCTCAAC-ATACATAAAACATCACAGTCATAAACCCTCCATCTCCAAATGACTATCCCCTGCTACATATGGTCCCTTGATCTACCATCCTCCGTGAAATCAGCAACCCGCCCACCTCGACGGCTCTTCTTGCTCTGAGCCCATT-AAACTTGGGGGTGACTAACCTGAAACTTTATCAGACAT
>ML67
TTTTATTTAGTACATTATACATAA-ATGTATATCGTACATTAAACTATCTACCACATACATATAAGCAAGTACTAAACAACAATGAATACAGACATAAATTAA-CC---TTCCACT-ATAATCATCTACAACATT-CTTATCACCTAGAACCCAAC-TCCATGTAATAATAACATTACATGTTTAATCAACATTATACTATATTCCACATAACTATTATTCTCCACTA-TACATTAATGCTCTTCCAATTACT---ACCTCAAC-ATACATAAAACATCACAGTCATAAAACCTCCACCTCCAAATGACTATCCCCTGCTACATATGGTCCCTTGATCTACCATCCTCCGTGAAATCAGCAACCCGCCCACCTCGACGGCTCTTCTTGCTCTGAGCCCATT-AAACTTGGGGGTGACTAACCTGAAACTTTATCAGACAT
>MP318
TTTTATTTAGTACATTATACATAA-ATGTATATCGTACATTAAACTATCTACCACATACATATAAGCAAGTACTAAACAACAATGAATACAGACATACATTAA-CC---TTCCACT-ATAATCATCTACAACATT-CTTATCACC-AGAACCCAAC-TCCATGTAACAATAACATTACATGTTTAATCAACATTATACTATATTCCACATAACTATTATTCTCCACTA-TAAATTAATGCTCTTCCAATTACT---ACCTCAAC-ATACATAAAACATCACAGTCATAAAACCTCCACCTCCAAATGACTATCCCCTGCTACATATGGTCCCTTGATCTACCATCCTCCGTGAAATCAGCAACCCGCCCACCTCGACGGCTCTTCTTGCTCTGAGCCCATT-AAACTTGGGGGTGACTAATCTGAAACTTTATCAGACAT
>MP331
nnnnnnnnnnnnnnnnnnnnnnnn-nnnnnnnnnnnnnnnnnnnnnnnnnnnnnnnnnnnnnnnnnnnnnTACTAAATAACAATGAATACAGACATAAATCAA-CC---CTCCACT-ATAGTTATCCACAACACT-CTTATCACC-AGAACCCAAC-TCCATGTAATAATAACATTATATGCTTAATCAACATTACATTATACTCCACATAACTATTATTCTCCACTA-TACATTAATGTTCTTCCAATTACT---ACCTCAGC-ATACATAAAACATCACAGTCATAAACCCTCCATCTCCAAATGACTATCCCCTGCTACATGTGGTCCCTTGATCTACCATCCTCCGTGAAATCAGCAACCCGCCCACCTCGACGGCTCTTCTTGCTCTGAGCCCATT-AAACTTGGGGGTGACTAACCTGAAACTTTATCAGACAT
>RM02
TTTTATTTAGTACATCATACATAA-ATGTATATCGTACATTAAACTATCTACCACATACATATAAGCAAGTACTAAACAACAATGAATACAGACATACATTAAACC---TTCCACT-ATAATCATCTACAACATT-CTTATCACC-AGAACCCAAC-TCCATGTAATAATAACATTACATGTTTAATCAACATTATACTATATTCCACATAACTATTATTCTCCACTA-TACATTAATGCTCTTCCAATTACT---ACCTCAAC-ATACATAAAACATCACAGTCATAAAACCTCCACCTCCAAATGACTATCCCCTGCTACATATGGTCCCTTGATCTACCATCCTCCGTGAAATCAGCAACCCGCCCACCTCGACGGCTCTTCTTGCTCTGAGCCCATT-AAACTTGGGGGTGACTAACCTGAAACTTTATCAGACAT
>RM158
TTTTATTTAGTACATTATACATAA-ATGTATATCGTACATTAAACTATCTACCACATACATATAAGCAAGTACTAAACAACAATGAATACAGACATACATTAA-CC---TTCCACT-ATAATCATCTACAACATT-CTTATCACC-AGAACCCAAC-TCCATGTAATAATAACATTACATGTTTAATCAACATTATACTATATTCCACATAACTATTATTCTCCACTA-TACATTAATGCTCTTCCAATTACC---ACCTCAAC-ATACATAAAACATCACAGTCATAAAACCTCCACCTCCAAATGACTATCCCCTGCTACATATGGTCCCTTGATCTACCATCCTCCGTGAAATCAGCAACCCGCCCACCTCGACGGCTCTTCTTGCTCTGAGCCCATT-AAACTTGGGGGTGACTAACCTGAAACTTTATCAGACAT
>RM167
TTTTATTTAGTACATTATACATAA-ATGTATATCGTACATTAAACTATCTACCACATACATATAAGCAAGTACTAAACAACAATGAATACAGACATACATCAA-CC---CTCCACT-ATAATCATCCACAACATT-CTTACCACC-AAAACCCAAC-TCCATGCAATAACTACATTATATGTTTAATCAACATTATATTATATCCCACATAACTATTATTATCCACTA-TACATTAATGCTCTTCCAATTACT---ACCTCAAC-ATACATAAAACATCACAGTCATAAAACTTCCATCTCCAAATGACTATCCCCTGCTACATATGGTCCCTTAATCTACCATCCTCCGTGAAATCAGCAACCCGCCCACCTCGACGGCTCTTCTTGCTCTGAGCCCATT-AAACTTGGGGGTGACTAACCTGAAACTTTATCAGACAT
>RM202
TTTTATTTAGTACATTATACATAA-ATGTATATCGTACATTAAACTATCTACCACATACATATAAGCAAGTACTAAACAACAATGAACACAGACATACATCAA-CC---TTCCACT-ATAGTCATCCACAACATT-CTTACCACC-AGAACCCAAT-TCCATGCAATAATAACATTACATGTTTAATCAACATTATATTATACTCCACATAACTATTATTCTCCACTA-TACATTAATGCTCTTCCAATTACT---ACCTCAAC-ATACATAAAACATCACAGTCATAAAACTTCCATCTCCAAATGACTATCCCCTGCTACATATGGTCCCTTAATCTACCATCCTCCGTGAAATCAGCAACCCGCCCACCTCGACGGCTCTTCTTGCTCTGAGCCCATT-AAACTTGGGGGTGACTAACCTGAAACTTTATCAGACAT
>RM212
TTTTATTTAGTACATTGTACATAA-ATGTATATCGTACATTAAACTATCCACCACATACATATAAGCAAGTACTAAACAACAATGAACACAGACATACATCAA-CC---TTCCACT-ATAGTCATCCACAACATT-CTTACCACC-AGAACCCAAC-TCCATGCAATAATAACATTACATGTTTAATCAACATTATATTATACTCCACATAACTATTATTCTCCACTA-TACATTAATGCTCTTCCAACTACT---ACCTCAAC-ATACATAAAACATCACAGTCATAAAACTTCCATCTCCAAATGACTATCCCCTGCTACATATGGTCCCTTAATCTACCATCCTCCGTGAAATCAGCAACCCGCCCACCTCGACGGCTCTTCTTGCTCTGAGCCCATT-AAACTTGGGGGTGACTAACCTGAAACTTTATCAGACAT
>ROD135
TTTTATTTAGTACATCATACATAA-ATGTATATCGTACATTAAACTATCTACCACATACATATAAGCAAGTACTAAATAACAATGAATACAGACATACATCAA-TC---CTCCACT-ATAGTCATCCACAACACT-CTTATCACC-AGAACCCAAC-TCCATGTAATAATAACATTATATGTTTAATCAACATTATATTATACTCCACATAACTATTATTCTCCACTA-TACATCAATGTTCTTCCAATTACT---ACCTCAGC-ATACATAAAACATCACAGTCATAAACCCTCCATCTCCAAATGACTATCCCCTGCTACATATGGTCCCTTGATCTACCATCCTCCGTGAAACCAGCAACCCGCCCACCTCGACGGCTCTTCTTGCTCTGAGCCCATT-AAACTTGGGGGTGACTAACCTGAAACTTTATCAGACAT
>ROD131
TTTTATTTAGTACATCATACATAA-ATGTATATCGTACATTAAACTATCTACCACATACATATAAGCAAGTACTAAATAACAATGAATACAGACATACATCAA-CC---CTCCACT-ATAATCATCCACAACACT-CTTATCACC-AGAACCCAAC-TCCATGTAATAATAACATTATATGTTTAATCAACATTATATTATACTCCACATAACTATTATTCTCCACTA-TACATTAATGCTCTTCCAATTACT---ACCTCAGC-ATACATAAAACATCACAGTCATAAACCCTCCATCTCCAAATGACTATCCCCTGCTACATATGGTCCCTTGATCTACCATCCTCCGTGAAACCAGCAACCCGCCCACCTCGACGGCTCTTCTTGCTCTGAGCCCATT-AAACTTGGGGGTGACTAACCTGAAACTTTATCAGACAT
>TAX07
TTTTATTTAGTACATTATACATAA-ATGTATATCGTACATTAAACTATCTACCACATACATATAAGCAAGTACTAAACAACAATGAATACAGACATACATTAA-CC---TTCCACT-ATAATCATCTACAACACT-CTTATCACC-AGAACCCAAC-TCCATGTAATAATAACATTACATGTTTAATCAACATTATACTATATCCCACATAACTATTATCCTCCACTA-TACATTAATGCTCCTCCAATTACT---ACCTCAAC-ATACATAAAACATCACAGTCATAAAACCTCCACCTCCAAATGACTATCCCCTGCTACATATGGTCCCTTGATCTACCATCCTCCGTGAAATCAGCAACCCGCCCACCTCGACGGCTCTTCTTGCTCTGAGCCCATT-AAACTTGGGGGTGACTAATCTGAAACTTTATCAGACAT
>TAX17
TTTTATTTAGTACATTATACATAA-ATGTATATCGTACATTAAACTATTCACCACATACATATAAGCAAGTACTAAACAACAATGAATACAGACATACATTAA-CT---TCCCACT-ATAATCATCTACAACATT-CTTATCACC-AGAACCCAAC-TCCATGTAATAATAACATTACATGTTTAATCAACATTATACTATATTCCACATAACTATTATTCTCCACTA-TATATTAATGCTCTTCCAATTACT---ACCTCAAC-ATACATAAAACATCACAGTCATAAAACCTCCACCTCCAAATGACTATCCCCTGCTACATATGGTCCCTTAATCTACCATCCTCCGTGAAATCAGCAACCCGCCCACCTCGACGGCTCTTCTTGCTCTGAGCCCATT-AAACTTGGGGGTGACTAATCTGAAACTTTATCAGACAT
>YL774
ATTTATTTAGTACATTATACATAA-ATGTATATCGTACATTAAACTATTCACCACATACATATAAGCAAGTACTAAACAACAATGAATACAGACATACATTAA-CT---TCCCACT-ATAATCATCTACAACATT-CTTATCACC-AGAACCCAAC-TCCATGTAATAATAACATTACATGTTTAATCAACATTATACTATATTCCACATAACTATTATTTCCCACTA-TACATTAATGCTCTTCCAATTACT---ACCTCAAC-ATACATAAAACATCACAGTCATAAAACCTCCACCTCCAAATGACTATCCCCTGCTACATATGGTCCCTTAATCTACCATCCTCCGTGAAATCAGCAACCCGCCCACCTCGACGGCTCTTCTTGCTCTGAGCCCATT-AAACTTGGGGGTGACTAACCTGAAACTTTATCAGACAT
>YL788
TTTTATTTAGTACATTGTACATAA-ATGTATATCGTACATTAAACTATCTACCACATACATATAAGCAAGTACTAAACAACAATGAACACAGACATACATCAA-CC---TTCCACT-ATAGTCATCCACAACATT-CTTACCACC-AGAACCCAAT-TCCATGCAATAATAACATTACATGTTTAATCAACATTATATTATACTCCACATAACTATTATTCTCCACTA-TACATTAATGCTCTTCCAATTACT---ACCTCAAC-ATACATAAAACATCACAGTCATAAAACTTCCATCTCCAAATGACTATCCCCTGCTACATATGGTCCCTTAATCTACCATCCTCCGTGAAATCAGCAACCCGCCCACCTCGACGGCTCTTCTTGCTCTGAGCCCATT-AAACTTGGGGGTGACTAACCTGAAACTTTATCAGACAT
>YL792
TTTTATTTAGTACATTATACATAA-ATGTATATCGTACATTAAACTATCTACCACATACATATAAGCAAGTACTAAACAACAATGAATACAGACATACATTAA-CC---TTCCACT-ATAATCATCTACAACATT-CTTATCACC-AGAACCCAAC-TCCATGTAATAATAACATTACATGCTTAATCAACATTATACTATACTCCACATAACTATTATTTTCCACTA-TACATTAATGCTCTTCCAATTACT---ACCTCAAC-ATACATAAAACATCACAGTCATAAAACCTCCACCTCCAAATGACTATCCCCTGCTACATATGGTCCCTTGATCTACCATCCTCCGTGAAATCAGCAACCCGCCCACCTCGACGGCTCTTCTTGCTCTGAGCCCATT-AAACTTGGGGGTGACTAATCTGAAACTTTATCAGACAT
>YL806
TTTTATTTAGTACATTATACATAA-ATGTATATCGTACATTAAACTATCTACCACATACATATAAGCAAGTACTAAACAACAATGAATACAGACATACATTAA-CC---TTCCACT-ATAATCATCTACAACATT-CTTATCACC-AGAACCCAAC-TCCATGTAATAATAACATTACATGTTTAATCAACATTATACTATACTCCACATAACTATTATTCTCCACTA-TACATTAATGCTCTTCCAATTACT---ACCTCAAC-ATACATAAAACATCACAGTCATAAAACCTCCACCTCCAAATGACTATCCCCTGCTACATATGGTCCCTTGATCTACCATCCTCCGTGAAATCAGCAACCCGCCCACCTCGACGGCTCTTCTTGCTCTGAGCCCATT-AAACTTGGGGGTGACTAATCTGAAACTTTATCAGACAT
>CTA1348 nr
TTTTATCTAGTACATTATACATAA-ATGTATATCGTACATTAAATCATCTACCACATACATATAAGGAAGGACTAAACAACAATGAATACAGACATCCACCAAACT----TCTACA-ATAATCATCTACAACATT-CTTATCACC-AGGACCCAAC-TCCATGTAACAATGACATTACATGTTTAATCAACATTWAACTACATCCCACATAACTATTATTCTCCACTA-TACATTAATGCTCTTCCAATTACC---ACCTCAAC-ATACATAAAACATTACAATCATAGAACTTCCATCTCCAAATGACTATCCCCTACTACATATGGTCCCTTAATCTACCATCCTCCGTGAAACCAGCAACCCGCCCACCTCGACGGCTCTTCTTGCTCTGAGCCCATT-AAACTTGGGGGTGACTAACCTGAAACTTTATCAGACAT
>CTA1366
TTTTATCTAGTACATTATACATAA-ATGTATATCGTACATTAAATCATCTACCACATACATATAAGGAAGAACTAAACAACAATGAATACAGACATACACCAAACTACCTCCCACR-ACAACCATCTACAACATT-CTTATCACC-AGAATCCAAC-TTCATGTAATAATGACATTACATGCTTAATCAACATTACACTACATCCCACATAACTATTATTCTCCATTA-TACATTAATGCTCTTCCAATTACC---ACCTCAGC-ATACATAAAACATCACAATCATAAAACTTCCATCTCCAAATGACTATCCCCTACTACATATGGTCCCTTAATCTACCATCCTCCGTGAAACCAGCAACCCGCCCACCTCGACGGCTCTTCTTGCTCTGAGCCCATT-AAACTTGGGGGTGACTACCCTGAAACTTTATCAGACAT
>UFRO583
TKTTATTTAGTACATCATACATAA-ATGTATATCGTACATTAAACTACTTACCACATACATATAGGGAGG-ACTAAACAACAATGAATACAGACATACACCAA-CC----TTCACA-AAATTWRTCTACAACACT-CTTATCATC-AAAACCCAAC-TCCATGTAATAATGTCATTATATGTTTAATCAACATTMTMTTATACTCCACATAACTATTATTCCCCATTA-TACATTAATGCTCTCCCAATTATC---ACCTCAAC-ATACATAAAACATCACAGTCATAAAACTCCCATCTCCAAATGACTATCCCCTACTACATATGGTCCCTTAATCTACCATCCTCCGTGAAACCAGCAACCCGCCCACCTCGACGGCTCTTCTTGCTCTGAGCCCATT-AAACTTGGGGGTGACTAACCTGAAACTTTATCAGACAT
