# Supplementary material for: Historical connections among river basins and climatic changes explain the biogeographic history of a water rat
Source: PeerJ. 2018 Jul 27;6:e5333. doi: 10.7717/peerj.5333 (PMC6065461; doi:10.7717/peerj.5333)
Supplement: Supplemental Information 2 [file peerj-06-5333-s005.fas]

>AB598_H01 [organism=Nectomys squamipes]
ATGACAATTATACGAAAAAAACACCCTTTACTTAAAATTATCAACCACTCATTCATTGACCTCCCCACACCATCCAACATTTCATCATGATGAAATTTCGGATCCCTCCTAGGAATCTGCCTAATAGTACAAATCATCACAGGGCTATTTCTAGCAATGCACTACACCTCAGATACAACTACAGCATTCTCTTCAGTAGCCCATATTTGCCGAGACGTAAACTACGGCTGACTTATCCGATATGTCCATGCCAACGGAGCCTCAATATTCTTCATCTGTCTCTTCATCCATGTAGGCCGAGGTATCTATTACGGTTCCTTCATACTAAACGAAACTTGAAATATTGGTATCATCCTACTCCTCACAACCATAGCAACAGCATTCGTAGGCTACGTACTACCATGAGGCCAAATATCCTTCTGAGGAGCTACCGTAATCACCAACCTACTATCAGCAATCCCTTATATCGGAACTACCCTAGTAGAATGAATCTGAGGTGGCTTCTCAGTAGATAAAGCCACCCTGACCCGATTCTTTGCCTTCCACTTTATCCTCCCCTTCATTATTACAGCCCTAGTCCTAGTACATCTCCTATTCCTCCACGAAACAGGATCAAACAACCCCTCAGGACTAAACTCAGATTCCGACAAAATCCCATTCCACCCATACTACACAATTAAGGACCTACTAGGAATCCTACTTCTATTAATAGTTCTCATAATTTTAGTTTTATTTTTCCCAGATATTCTCGGAGACCCCGACAATTATACACCAGCCAATCCACTCAACACCCCAGCACAC
>CIT1574_H02 [organism=Nectomys squamipes]
ATGACAATTATACGAAAAAAACATCCTTTACTTAAAATCATCAACCACTCATTCATTGACCTCCCCACACCATCCAACATTTCATCATGATGAAATTTCGGATCCCTCCTAGGAATCTGCCTAATAGTACAAATCATCACAGGACTATTTCTAGCAATACACTACACCTCAGATACAACTACAGCATTCTCTTCAGTAGCCCATATTTGCCGAGACGTAAACTACGGCTGACTTATCCGATATATCCATGCCAACGGAGCCTCAATATTCTTCATCTGTCTATTCATCCATGTAGGCCGAGGTATCTATTATGGTTCCTTCATACTAAATGAAACCTGAAATATTGGTATCATCCTACTCCTCACAACCATAGCAACAGCATTCGTAGGCTACGTACTACCATGAGGCCAAATATCCTTCTGAGGAGCTACCGTAATCACCAACCTATTATCAGCAATCCCTTACATCGGAACTACCCTAGTAGAATGAATCTGAGGTGGCTTCTCAGTAGATAAAGCCACCCTGACCCGATTCTTTGCCTTCCACTTTATCCTCCCCTTTATTATTACAGCCCTAGTCCTAGTACATCTCCTATTCCTCCACGAAACAGGATCAAACAACCCCTCAGGATTAAACTCAGATTCCGACAAAATCCCATTCCACCCATACTACACAATTAAGGACCTACTAGGAATCCTACTTCTATTAATAGTTCTCATAATTTTAGTTTTATTTTTCCCAGATATTCTCGGAGACCCCGACAATTATACACCAGCCAATCCACTCAACACCCCAGCACAC
>CIT1604_H03 [organism=Nectomys squamipes]
ATGACAATTATACGAAAAAAACATCCTTTACTTAAAATTATCAACCACTCATTCATTGACCTCCCCACACCATCCAACATTTCATCATGATGAAATTTCGGATCCCTCCTAGGAATCTGCCTAATAGTACAAATCATCACAGGACTATTTCTAGCAATACACTACACCTCAGATACAACTACAGCATTCTCTTCAGTAGCCCATATTTGCCGAGACGTAAACTACGGCTGACTTATCCGATATGTCCATGCCAACGGAGCCTCAATATTCTTCATCTGTCTCTTCATCCATGTAGGCCGAGGTATCTATTATGGTTCCTTCATACTAAACGAAACTTGAAATATTGGTATTATCCTACTCCTCACAACCATAGCAACAGCATTCGTAGGCTACGTACTACCATGAGGCCAAATATCCTTCTGAGGAGCTACCGTAATCACCAACCTATTATCAGCAATCCCTTATATCGGAACTACCCTAGTAGAATGAATCTGAGGTGGCTTCTCAGTAGATAAAGCCACCCTGACTCGATTCTTTGCCTTCCACTTTATCCTCCCCTTTATTATTACAGCCCTAGTCCTAGTACATCTACTATTCCTCCACGAAACAGGATCAAACAACCCCTCAGGACTAAACTCAGATTCCGACAAAATCCCATTCCATCCATACTACACAATTAAAGACCTACTAGGAATACTACTTCTATTAATAGTTCTCATAATTTTAGTTTTATTTTTCCCAGATATTCTCGGAGACCCCGACAATTATACACCAGCCAATCCACTCAACACCCCAGCACAC
>CTA75_H04 [organism=Nectomys squamipes]
ATGACAATTATACGAAAAAAACATCCTTTACTTAAAATTATCAACCACTCATTCATTGACCTCCCCACACCATCCAACATTTCATCATGATGAAATTTCGGATCCCTCCTAGGAATCTGCCTAATAGTACAAATCATCACAGGACTATTTCTAGCAATACACTACACCTCAGATACAACTACAGCATTCTCTTCAGTAGCCCATATTTGCCGAGACGTAAACTACGGCTGACTTATCCGATATGTCCATGCTAACGGAGCCTCAATATTCTTCATCTGTCTCTTCATCCATGTAGGCCGAGGTATCTATTATGGTTCCTTCATACTAAACGAAACTTGAAATATTGGTATTATCCTACTCCTCACAACCATGGCAACAGCATTCGTAGGCTACGTACTACCATGAGGCCAAATATCCTTCTGAGGAGCTACCGTAATCACCAACCTATTATCAGCAATCCCTTATATCGGAACTACCCTAGTAGAATGAATCTGAGGTGGCTTCTCAGTAGATAAAGCCACCCTGACCCGATTCTTTGCCTTCCACTTTATCCTCCCCTTTATTATTACAGCCCTAGTCCTAGTACATCTACTATTCCTCCACGAAACAGGATCAAACAACCCCTCAGGACTAAACTCAGATTCCGACAAAATCCCATTCCATCCATACTACACAATTAAAGACCTACTAGGAATCCTACTTCTATTAATAGTTCTCATAATTTTAGTTTTATTTTTCCCAGATATTCTCGGAGACCCCGACAATTATACACCAGCCAATCCACTCAACACCCCAGCACAC
>CTA77_H05 [organism=Nectomys squamipes]
ATGACAATTATACGAAAAAAACATCCTTTACTTAAAATTATCAACCACTCATTCATTGACCTCCCCACACCATCCAACATTTCATCATGATGAAATTTCGGATCCCTCCTAGGAATCTGCCTAATAGTACAAATCATCACAGGACTATTTCTAGCAATACACTACACCTCAGATACAACTACAGCATTCTCTTCAGTAGCCCATATTTGCCGAGACGTAAACTACGGCTGACTTATCCGATATGTCCATGCCAACGGAGCCTCAATATTCTTCATCTGTCTCTTCATCCATGTAGGCCGAGGTATCTATTATGGTTCCTTCATACTAAACGAAACTTGAAATATTGGTATTATCCTACTCCTCACAACCATGGCAACAGCATTCGTAGGCTACGTACTACCATGAGGCCAAATATCCTTCTGAGGAGCTACCGTAATCACCAACCTATTATCAGCAATCCCTTATATCGGAACTACCCTAGTAGAATGAATCTGAGGTGGCTTCTCAGTAGATAAAGCCACCCTGACTCGATTCTTTGCCTTCCACTTTATCCTCCCCTTTATTATTACAGCCCTAGTCCTAGTACATCTACTATTCCTCCACGAAACAGGATCAAACAACCCCTCAGGACTAAACTCAGATTCCGACAAAATCCCATTCCATCCATACTACACAATTAAAGATCTACTAGGAATCCTACTTCTATTAATAGTTCTCATAATTTTAGTTTTATTTTTCCCAGATATTCTCGGAGACCCCGACAATTATACACCAGCCAATCCACTCAACACCCCAGCACAC
>CTA91_H06 [organism=Nectomys squamipes]
ATGACAATTATACGAAAAAAACATCCCTTACTTAAAATTATCAACCACTCATTCATTGACCTCCCCACACCATCCAACATTTCATCATGATGAAATTTCGGATCCCTCCTAGGAATCTGCCTAATAGTACAAATCATCACAGGACTATTTCTAGCAATACACTACACCTCAGATACAACTACAGCATTCTCTTCAGTAGCCCATATTTGCCGAGACGTAAACTACGGCTGACTTATCCGATATGTCCATGCCAACGGAGCCTCAATATTCTTCATCTGTCTCTTCATCCATGTAGGCCGAGGTATCTATTATGGTTCCTTCATACTAAACGAAACTTGAAATATTGGTATTATCCTACTCCTCACAACCATGGCAACAGCATTCGTAGGCTACGTACTACCATGAGGCCAAATATCCTTCTGAGGAGCTACCGTAATCACCAACCTATTATCAGCAATCCCTTATATCGGAACTACCCTAGTAGAATGAATCTGAGGTGGCTTCTCAGTAGATAAAGCCACCCTAACTCGATTCTTTGCCTTCCACTTTATCCTCCCCTTTATTATTACAGCCCTAGTCCTAGTACATCTACTATTCCTCCACGAAACAGGATCAAACAACCCCTCAGGACTAAACTCAGATTCCGACAAAATCCCATTCCATCCATACTACACAATTAAAGACCTACTAGGAATCCTACTTCTATTAATAGTTCTCATAATTTTAGTTTTATTTTTCCCAGATATTCTCGGAGACCCCGACAATTATACACCAGCCAATCCACTCAACACCCCAGCACAC
>CTA128_H07 [organism=Nectomys squamipes]
ATGACAATTATACGAAAAAAACATCCTTTACTTAAAATTATCAACCACTCATTCATTGACCTCCCCACACCATCCAACATTTCATCATGATGAAATTTCGGATCCCTCCTAGGAATCTGTCTAATAGTACAAATCATCACAGGACTATTTCTAGCAATACACTACACCTCAGATACAACTACAGCATTCTCTTCAGTAGCCCATATTTGCCGAGACGTAAACTACGGCTGACTTATCCGATATGTCCATGCCAACGGAGCCTCAATATTCTTCATCTGTCTCTTCATCCATGTAGGCCGAGGTATCTATTATGGTTCCTTCATACTAAACGAAACTTGAAATATTGGTATTATCCTACTCCTCACAACCATGGCAACAGCATTCGTAGGCTACGTACTACCATGAGGCCAAATATCCTTCTGAGGAGCTACCGTAATCACCAACCTATTATCAGCAATTCCTTATATCGGAACTACCCTAGTAGAATGAATCTGAGGTGGCTTCTCAGTAGATAAAGCCACCCTGACTCGATTCTTTGCCTTCCACTTTATCCTCCCCTTTATTATTACAGCCCTAGTCCTAGTACATCTACTATTCCTCCACGAAACAGGATCAAACAACCCCTCAGGACTAAACTCAGATTCCGACAAAATCCCATTCCATCCATACTACACAATTAAAGACCTACTAGGAATCCTACTTCTATTAATAGTTCTCATAATTTTAGTTTTATTTTTCCCAGATATTCTCGGAGACCCCGACAATTATACACCAGCCAATCCACTCAACACCCCAGCACAC
>CTA509_H08 [organism=Nectomys squamipes]
ATGACAATTATACGAAAAAAACATCCTTTACTTAAAATTATCAACCACTCATTCATTGACCTCCCCACACCATCCAACATTTCATCATGATGAAATTTCGGATCCCTCCTAGGAATCTGCCTAATAGTACAAATCATCACAGGACTATTTCTAGCAATACACTACACCTCAGATACAACTACAGCATTCTCTTCAGTAGCCCATATTTGCCGAGACGTAAACTACGGCTGACTTATCCGATATGTCCATGCCAACGGAGCCTCAATATTCTTCATCTGTCTCTTCATCCATGTAGGCCGAGGTATCTATTATGGTTCCTTCATACTAAACGAAACTTGAAATATTGGTATTATCCTACTCCTCACAACCATGGCAACAGCATTCGTAGGCTACGTACTACCATGAGGCCAAATATCCTTCTGAGGAGCTACCGTAATCACCAACCTATTATCAGCAATCCCTTATATCGGAACTACCCTAGTAGAATGAATCTGAGGCGGCTTCTCAGTAGATAAAGCCACCCTGACTCGATTCTTTGCCTTCCACTTTATCCTCCCCTTTATTATTACAGCCCTAGTCCTAGTACACCTACTATTCCTCCACGAAACAGGATCAAACAACCCCTCAGGACTAAACTCAGATTCCGACAAAATCCCATTCCATCCATACTACACAATTAAAGACCTACTAGGAATCCTACTTCTATTAATAGTTCTCATAATTTTAGTTTTATTTTTCCCAGATATTCTCGGAGACCCCGACAATTATACACCAGCCAATCCACTCAACACCCCAGCACAC
>CTA968_H09 [organism=Nectomys squamipes]
ATGACAATTATACGAAAAAAACATCCTTTACTTAAAATTATCAACCACTCATTCATTGACCTCCCCACACCATCCAACATTTCATCATGATGAAATTTCGGATCCCTCCTAGGAATCTGCCTAATAGTACAAATCATCACAGGACTATTTCTAGCAATACACTACACCTCAGATACAACTACAGCATTCTCTTCAGTAGCCCATATTTGCCGAGACGTAAACTACGGCTGACTTATCCGATATGTCCATGCCAACGGAGCCTCAATATTCTTCATCTGTCTCTTCATCCATGTAGGCCGAGGTATCTATTATGGTTCCTTCATACTAAACGAAACTTGAAATATTGGTATTATCCTACTCCTCACAACCATGGCAACAGCATTCGTAGGCTACGTACTACCATGAGGCCAAATATCCTTCTGAGGAGCTACCGTAATCACCAACCTATTATCAGCAATCCCTTATATCGGAACTACCCTAGTAGAATGAATCTGAGGTGGCTTCTCAGTAGATAAAGCCACCCTGACTCGATTCTTTGCCTTCCACTTTATCCTCCCCTTTATTATTACAGCCCTAGTCCTAGTACATCTACTATTCCTCCACGAAACAGGATCAAACAACCCCTCAGGACTAAACTCAGATTCCGACAAAATCCCATTCCATCCATACTACACAATTAAAGACCTACTAGGAATCCTACTTCTATTAATAGTTCTCATAATTTTAGTTTTATTTTTCCCAGATATTCTCGGAGACCCCGACAATTATACACCAGCCAATCCACTCAACACCCCAGCACAC
>CTA1119_H10 [organism=Nectomys squamipes]
ATGACAATTATACGAAAAAAACATCCTTTACTTAAAATTATCAACCACTCATTCATTGACCTCCCCACACCATCCAACATTTCATCATGATGAAATTTCGGATCCCTCTTAGGAATCTGCCTAATAGTACAAATCATCACAGGACTATTTCTAGCAATACACTACACCTCAGATACAACTACAGCATTCTCTTCAGTAGCCCATATTTGCCGAGACGTAAACTACGGCTGACTTATCCGATACGTCCATGCCAACGGAGCCTCAATATTCTTCATCTGTCTCTTCATCCATGTAGGCCGAGGTATCTATTATGGTTCCTTCATACTAAACGAAACTTGAAATATTGGTATTATCCTACTCCTCACAACCATAGCAACAGCATTCGTAGGCTACGTACTACCATGAGGCCAAATATCCTTCTGAGGAGCTACCGTAATCACCAACCTATTATCAGCAATCCCTTATATCGGAACTACCCTAGTAGAATGAATCTGAGGTGGCTTCTCAGTAGATAAAGCCACCCTGACCCGATTCTTTGCCTTCCACTTTATCCTCCCCTTTATTATTACAGCCCTAGTCCTAGTACATCTACTATTCCTCCACGAAACAGGATCAAACAACCCCTCAGGACTAAACTCAGATTCCGACAAAATCCCATTCCATCCATACTACACAATTAAGGACCTACTAGGAATCCTACTTCTATTAATAGTTCTCATAATTTTAGTTTTATTTTTCCCAGATATTCTCGGAGACCCCGACAATTATACACCAGCCAATCCACTCAACACCCCAGCACAC
>CTA1737_H11 [organism=Nectomys squamipes]
ATGACAATTATACGAAAAAAACACCCTTTACTTAAAATTATCAACCACTCATTCATTGACCTCCCCACACCATCCAACATTTCATCATGATGAAATTTCGGATCCCTCCTAGGAATCTGCCTAATAATACAAATCATCACAGGGCTATTCCTAGCAATGCACTACACCTCAGATACAACTACAGCATTCTCTTCAGTAGCCCATATTTGCCGAGACGTAAACTACGGCTGACTTATCCGATACATCCATGCCAACGGAGCCTCAATATTCTTCATCTGTCTCTTCATCCATGTAGGCCGAGGTATCTATTACGGTTCCTTCATACTAAACGAAACTTGAAATATTGGTATCATCCTACTCCTCACAACCATAGCAACAGCATTCGTAGGCTACGTACTACCATGAGGCCAAATATCCTTCTGAGGAGCTACCGTAATCACCAACCTATTATCAGCAATCCCTTATATCGGAACTACCCTAGTAGAATGAATCTGAGGTGGCTTCTCAGTAGATAAAGCCACCCTGACCCGATTCTTTGCCTTCCACTTTATCCTCCCCTTCATTATTACAGCCCTAGTCCTAGTACATCTCCTATTCCTCCACGAAACAGGATCAAACAACCCCTCAGGACTAAACTCAGATTCCGACAAAATCCCATTCCACCCATACTACACAATTAAAGACCTACTAGGAATCCTACTTCTATTAATAGTTCTCATAATTTTAGTTTTATTTTTCCCAGATATTCTCGGAGACCCCGACAATTATACACCAGCCAATCCACTCAACACCCCAGCACAC
>ISSP5_H12 [organism=Nectomys squamipes]
ATGACAATTATACGAAAAAAACATCCTTTACTTAAAATTATCAACCACTCATTCATTGACCTCCCCACACCATCCAACATTTCATCATGATGAAATTTCGGATCCCTCCTAGGAATCTGCCTAATAGTGCAAATCATCACAGGACTATTTCTAGCAATACACTACACCTCAGATACAACTACAGCATTCTCTTCAGTAGCCCATATTTGCCGAGACGTAAACTACGGCTGACTTATCCGATATGTCCATGCCAACGGAGCCTCAATATTCTTCATCTGTCTCTTCATCCATGTAGGCCGAGGTATCTATTATGGTTCCTTCATACTAAACGAAACTTGAAATATTGGTATTATCCTACTCCTCACAACCATGGCAACAGCATTCGTAGGCTACGTACTACCATGAGGCCAAATATCCTTCTGAGGAGCTACCGTAATCACCAACCTATTATCAGCAATCCCTTATATCGGAACTACCCTAGTAGAATGAATCTGAGGTGGCTTCTCAGTAGATAAAGCCACCCTGACTCGATTCTTTGCCTTCCACTTTATCCTCCCCTTTATTATTACAGCCCTAGTCCTAGTACATCTACTATTCCTCCACGAAACAGGATCAAACAACCCCTCAGGACTAAACTCAGATTCCGACAAAATCCCATTCCATCCATACTACACAATTAAAGACCTACTAGGAATCCTACTTCTATTAATAGTTCTCATAATTTTAGTTTTATTTTTCCCAGATATTCTCGGAGACCCCGACAATTATACACCAGCCAATCCACTCAACACCCCAGCACAC
>LBCE7805_H13 [organism=Nectomys squamipes]
ATGACAATTATACGAAAAAAACATCCTTTACTTAAAATTATCAACCACTCATTCATTGACCTCCCCACACCATCCAACATTTCATCATGATGAAATTTCGGATCCCTCCTAGGAATCTGCCTAATAGTACAAATCATCACAGGACTATTTCTAGCAATACACTACACCTCAGATACAACTACAGCATTCTCTTCAGTAGCCCATATTTGCCGAGACGTAAACTACGGCTGACTTATCCGATATATCCATGCCAACGGAGCCTCAATATTCTTCATCTGTCTCTTCATCCATGTAGGCCGAGGTATCTATTATGGTTCCTTCATACTAAACGAAACTTGAAATATTGGCATTATCCTACTCCTCACAACCATGGCAACAGCATTCGTAGGCTACGTACTACCATGAGGCCAAATATCCTTCTGAGGAGCTACCGTAATCACCAACCTATTATCAGCAATCCCTTATATCGGAACTACCCTAGTAGAATGAATCTGAGGTGGCTTCTCAGTAGATAAAGCCACCCTGACTCGATTCTTTGCCTTCCACTTTATCCTCCCCTTTATTATTACAGCCCTAGTCCTAGTACATCTACTATTCCTCCACGAAACAGGATCAAACAACCCCTCAGGACTAAACTCAGATTCCGACAAAATCCCATTCCATCCATACTACACAATTAAAGACCTACTAGGAATCCTACTTCTATTAATAGTTCTCATAATTTTAGTTTTATTTTTCCCAGATATTCTCGGAGACCCCGACAATTATACACCAGCCAATCCACTCAACACCCCAGCACAC
>LGA60_H14 [organism=Nectomys squamipes]
ATGACAATTATACGAAAAAAACATCCTCTACTTAAAATTATCAACCACTCATTCATTGACCTCCCCACACCATCCAACATTTCATCATGATGAAATTTCGGATCCCTCCTAGGAATCTGCCTAATAGTACAAATCATCACAGGACTATTTCTAGCAATACACTATACCTCAGATACAACTACAGCATTCTCTTCAGTAGCCCATATTTGCCGAGACGTAAACTACGGCTGACTTATCCGATATGTCCATGCCAACGGAGCCTCAATATTCTTCATCTGTCTCTTCATCCATGTAGGCCGAGGTATCTATTATGGTTCCTTCATACTAAACGAAACTTGAAATATTGGTATTATCCTACTCCTCACAACCATGGCAACAGCATTCGTAGGCTACGTACTACCATGAGGCCAAATATCCTTCTGAGGAGCTACCGTAATCACCAACCTATTATCAGCAATCCCTTATATCGGAACTACCCTAGTAGAATGAATCTGAGGTGGCTTCTCAGTAGATAAAGCCACCCTGACTCGATTCTTTGCCTTCCACTTTATCCTCCCCTTTATTATTACAGCCCTAGTCCTAGTACATCTACTATTCCTCCACGAAACAGGATCAAACAACCCCTCAGGACTAAACTCAGATTCCGACAAAATCCCATTCCATCCATACTACACAATTAAAGACCTACTAGGAATCCTACTTCTATTAATAGTTCTCATAATTTTAGTTTTATTTTTCCCAGATATTCTCGGAGACCCCGACAATTATACACCAGCCAATCCACTCAACACCCCAGCACAC
>LGA1215_H15 [organism=Nectomys squamipes]
ATGACAATTATACGAAAAAAACATCCTTTACTTAAAATTATCAACCACTCATTCATTGACCTCCCCACACCATCCAACATTTCATCATGATGAAATTTCGGATCCCTCTTAGGAATCTGCCTAATAGTACAAATCATCACAGGACTATTTCTAGCAATACACTACACCTCAGATACAACTACAGCATTCTCTTCAGTAGCCCATATTTGCCGAGACGTAAACTACGGCTGACTTATCCGATATGTCCATGCCAACGGAGCCTCAATATTCTTCATCTGTCTCTTCATCCATGTAGGCCGAGGTATCTATTATGGTTCCTTCATACTAAACGAAACTTGAAATATTGGTATTATCCTACTCCTCACAACCATAGCAACAGCATTCGTAGGCTACGTACTACCATGAGGCCAAATATCCTTCTGAGGGGCTACCGTAATCACCAACCTATTATCAGCAATCCCTTATATCGGAACTACCCTAGTAGAATGAATCTGAGGTGGCTTCTCAGTAGATAAAGCCACCCTGACCCGATTCTTTGCCTTCCACTTTATCCTCCCCTTTATTATTACAGCCCTAGTCCTAGTACATCTACTATTCCTCCACGAAACAGGATCAAACAACCCCTCAGGACTAAACTCAGATTCCGACAAAATCCCATTCCATCCATACTACACAATTAAGGACCTACTAGGAATCCTACTTCTATTAATAGTTCTCATAATTTTAGTTTTATTTTTCCCAGATATTCTCGGAGACCCCGACAATTATACACCAGCCAATCCACTCAACACCCCAGCACAC
>LGA1238_H16 [organism=Nectomys squamipes]
ATGACAATTATACGAAAAAAACATCCTTTATTTAAAATTATCAACCACTCATTCATTGACCTCCCCACACCATCCAACATTTCATCATGATGAAATTTCGGATCCCTCTTAGGAATCTGCCTAATAGTACAAATCATCACAGGACTATTTCTAGCAATACACTACACCTCAGATACAACTACAGCATTCTCTTCAGTAGCCCATATTTGCCGAGACGTAAACTACGGCTGACTTATCCGATATGTCCATGCCAACGGAGCCTCAATATTCTTCATCTGTCTCTTCATCCATGTAGGCCGAGGTATCTATTATGGTTCCTTCATACTAAACGAAACTTGAAATATTGGTATTATCCTACTCCTCACAACCATAGCAACAGCATTCGTAGGCTACGTACTACCATGAGGCCAAATATCCTTCTGAGGGGCTACCGTAATCACCAACCTATTATCAGCAATCCCTTATATCGGAACTACCCTAGTAGAATGAATCTGAGGTGGCTTCTCAGTAGATAAAGCCACCCTGACCCGATTCTTTGCCTTCCACTTTATCCTCCCCTTTATTATTACAGCCCTAGTCCTAGTACATCTACTATTCCTCCACGAAACAGGATCAAACAACCCCTCAGGACTAAACTCAGATTCCGACAAAATCCCATTCCATCCATACTACACAATTAAGGACCTACTAGGAATCCTACTTCTATTAATAGTTCTCATAATTTTAGTTTTATTTTTCCCAGATATTCTCGGAGACCCCGACAATTATACACCAGCCAATCCACTCAACACCCCAGCACAC
>LPC1392_H17 [organism=Nectomys squamipes]
ATGACAATTATACGAAAAAAACATCCTTTACTTAAAATTATCAACCACTCATTCATTGACCTCCCCACACCATCCAACATTTCATCATGATGAAATTTCGGATCCCTCCTAGGAATCTGCCTAATAGTACAAATCATCACAGGACTATTTCTAGCAATACACTACACCTCAGATACAACTACAGCATTCTCTTCAGTAGCCCATATTTGCCGAGACGTAAACTACGGCTGACTTATCCGATATATCCATGCCAACGGAGCCTCAATATTCTTCATCTGTCTCTTCATCCATGTAGGCCGAGGTATCTATTATGGTTCCTTCATACTAAACGAAACTTGAAATATTGGTATTATCCTACTCCTCACAACCATGGCAACAGCATTCGTAGGCTACGTACTACCATGAGGCCAAATATCCTTCTGAGGAGCTACCGTAATCACCAACCTATTATCAGCAATCCCTTATATCGGAACTACCCTAGTAGAATGAATCTGAGGTGGCTTCTCAGTAGATAAAGCCACCCTGACTCGATTCTTTGCCTTCCACTTTATCCTCCCCTTTATTATTACAGCCCTAGTCCTAGTACATCTACTATTCCTCCACGAAACAGGATCAAACAACCCCTCAGGACTAAACTCAGATTCCGACAAAATCCCATTCCATCCATACTACACAATTAAAGACCTACTAGGAATCCTACTTCTATTAATAGTTCTCATAATTTTAGTTTTATTTTTCCCAGATATTCTCGGAGACCCCGACAATTATACACCAGCCAATCCACTCAACACCCCAGCACAC
>MBML2306_H18 [organism=Nectomys squamipes]
ATGACAATTATACGGAAAAAACATCCTTTACTTAAAATTATCAACCACTCATTCATTGACCTCCCCACACCATCCAACATTTCATCATGATGAAATTTCGGATCCCTCCTAGGAATCTGCCTAATAGTACAAATCATCACAGGACTATTTCTAGCAATACACTACACCTCAGATACAACTACAGCATTCTCTTCAGTAGCCCATATTTGCCGAGACGTAAACTACGGCTGACTTATCCGATATGTCCATGCCAACGGAGCCTCAATATTCTTCATCTGTCTCTTCATCCATGTAGGCCGAGGTATCTATTATGGTTCCTTCATACTAAACGAAACTTGAAATATTGGTATTATCCTACTCCTCACAACCATGGCAACAGCATTCGTAGGCTACGTACTACCATGAGGCCAAATATCCTTCTGAGGGGCTACCGTAATCACCAACCTATTATCAGCAATCCCTTATATCGGAACTACCCTAGTAGAATGAATCTGAGGTGGCTTCTCAGTAGATAAAGCCACCCTGACTCGATTCTTTGCCTTCCACTTTATCCTCCCCTTTATCATTACAGCCCTAGTCCTAGTACATCTACTATTCCTCCACGAAACAGGATCAAACAACCCCTCAGGACTAAACTCAGATTCCGACAAAATCCCATTCCATCCATACTACACAATTAAAGACCTACTAGGAATCCTACTTCTATTAATAGTTCTCATAATTTTAGTTTTATTTTTCCCAGATATTCTCGGAGACCCCGACAATTATACACCAGCCAATCCACTCAACACCCCAGCACAC
>MBML2685_H19 [organism=Nectomys squamipes]
ATGACAATTATACGAAAAAAACATCCTTTACTTAAAATTATCAACCACTCATTCATTGACCTCCCCACACCATCCAACATTTCATCATGATGAAATTTCGGATCCCTCCTAGGAATCTGCCTAATAGTACAAATCATCACAGGACTATTTCTAGCAATACACTACACCTCAGATACAACTACAGCATTCTCTTCAGTAGCCCATATTTGCCGAGACGTAAACTACGGCTGACTTATCCGATATGTCCATGCCAACGGAGCCTCAATATTCTTCATCTGTCTCTTCATCCATGTAGGCCGAGGTATCTATTATGGTTCCTTCATACTAAACGAAACTTGAAATATTGGTATTATCCTACTCCTCACAACCATGGCAACAGCATTCGTAGGCTACGTACTACCATGAGGCCAAATATCCTTCTGAGGAGCTACCGTAATCACCAACCTATTATCAGCAATCCCTTATATCGGAACTACCCTAGTAGAATGAATCTGAGGTGGCTTCTCAGTAGATAAAGCCACCCTGACTCGATTCTTTGCCTTCCACTTTATCCTCCCCTTTATCATTACAGCCCTAGTCCTAGTACATCTACTATTCCTCCACGAAACAGGATCAAACAACCCCTCAGGACTAAACTCAGATTCCGACAAAATCCCATTCCATCCATACTACACAATTAAAGACCTACTAGGAATCCTACTTCTATTAATAGTTCTCATAATTTTAGTTTTATTTTTCCCAGATATTCTCGGAGACCCCGACAATTATACACCAGCCAATCCACTCAACACCCCAGCACAC
>MCNM303_H20 [organism=Nectomys squamipes]
ATGACAATTATACGAAAAAAACATCCTTTACTTAAAATTATCAACCACTCATTCATTGACCTCCCCACACCATCCAACATTTCATCATGATGAAATTTCGGATCCCTCCTAGGAATCTGCCTAATAGTACAAATCATCACAGGATTATTTCTAGCAATACACTATACCTCAGACACAACTACAGCATTCTCTTCAGTAGCCCATATTTGCCGAGACGTAAACTACGGCTGACTTATCCGATATGTCCATGCCAACGGAGCCTCAATATTCTTCATCTGTCTCTTCATCCATGTAGGCCGAGGTATCTATTATGGTTCCTTCATACTAAACGAAACTTGAAATATTGGTATTATCCTACTCCTCACAACCATGGCAACAGCATTCGTAGGCTACGTACTACCATGAGGCCAAATATCCTTCTGAGGAGCTACCGTAATCACCAACCTATTATCAGCAATCCCTTATATCGGAACTACCCTAGTAGAATGAATCTGAGGTGGCTTCTCAGTAGATAAAGCCACCCTGACCCGATTCTTTGCCTTCCACTTTATCCTCCCCTTTATTATTACAGCCCTAGTCCTAGTACACCTACTATTCCTCCACGAAACAGGATCAAACAACCCCTCAGGACTAAACTCAGATTCCGACAAAATCCCATTCCATCCATACTACACAATTAAGGACCTACTAGGAATCCTACTTCTATTAATAGTTCTCATAATTTTAGTTTTATTTTTCCCAGATATTCTCGGAGACCCCGACAATTATACACCAGCCAATCCACTCAACACCCCAGCACAC
>MCNM1371_H21 [organism=Nectomys squamipes]
ATGACAATTATACGAAAAAAACATCCTTTACTTAAAATTATCAACCACTCATTCATTGACCTCCCCACACCATCCAACATTTCATCATGATGAAATTTCGGATCCCTCTTAGGAATCTGCCTAATAGTACAAATCATCACAGGACTATTTCTAGCAATACACTACACCTCAGATACAACTACAGCATTCTCTTCAGTAGCCCATATTTGCCGAGACGTAAACTACGGCTGACTTATCCGATATGTCCATGCCAACGGAGCCTCAATATTCTTCATCTGTCTCTTCATCCATGTAGGCCGAGGTATCTATTATGGCTCCTTCATACTAAACGAAACTTGAAATATTGGTATTATCCTACTCCTCACAACCATAGCAACAGCATTCGTAGGCTACGTACTACCATGAGGCCAAATATCCTTCTGAGGAGCTACCGTAATCACCAACCTATTATCAGCAATCCCTTATATCGGAACTACCCTAGTAGAATGAATCTGAGGTGGCTTCTCAGTAGATAAAGCCACCCTGACCCGATTCTTTGCCTTCCACTTTATCCTCCCCTTTATTATTACAGCCCTAGTCCTAGTACATCTACTATTCCTCCACGAAACAGGATCAAACAACCCCTCAGGACTAAACTCAGATTCCGACAAAATCCCATTCCATCCATACTACACAATTAAGGACCTACTAGGAATCCTACTTCTATTAATAGTTCTCATAATTTTAGTTTTATTTTTCCCAGATATTCTCGGAGACCCCGACAATTATACACCAGCCAATCCACTCAACACCCCAGCACAC
>MCNM1593 [organism=Nectomys squamipes]
atgnnnnnnnnnnnnnnnnnnnnnnnnnnnnnnnnnnnnnnnnnnnnnnnnnnnnnnnnnnnnnnnnnnnnnnCCAACATTTCATCATGATGAAATTTCGGATCCCTCCTAGGAATCTGCCTAATAGTACAAATCATCACAGGACTATTTCTAGCAATACACTACACCTCAGATACAACTACAGCATTCTCTTCAGTAGCCCATATTTGCCGAGACGTAAACTACGGCTGACTTATCCGATATGTCCATGCCAACGGAGCCTCAATATTCTTCATCTGTCTCTTCATCCATGTAGGCCGAGGTATCTATTATGGTTCCTTCATACTAAACGAAACTTGAAATATTGGTATTATCCTACTCCTCACAACCATGGCAACAGCATTCGTAGGCTACGTACTACCATGAGGCCAAATATCCTTCTGAGGGGCTACCGTAATCACCAACCTATTATCAGCAATCCCTTATATCGGAACTACCCTAGTAGAATGAATCTGAGGTGGCTTCTCAGTAGATAAAGCCACCCTGACTCGATTCTTTGCCTTCCACTTTATCCTCCCCTTTATCATTACAGCCCTAGTCCTAGTACATCTACTATTCCTCCACGAAACAGGATCAAACAACCCCTCAGGACTAAACTCAGATTCCGACAAAATCCCATTCCATCCATACTACACAATTAAAGACCTACTAGGAATCCTACTTCTATTAATAGTTCTCATAATTTTAGTTTTATTTTTCCCAGATATTCTCGGAGACCCCGACAATTATACACCAGCCAATCCACTCAACACCCCAGCACAC
>MCNM1920_H22 [organism=Nectomys squamipes]
ATGACAATTATACGAAAAAAACACCCTTTACTTAAAATTATCAACCACTCATTCATTGACCTCCCCACACCATCCAACATTTCATCATGATGAAATTTCGGTTCCCTCCTAGGAATCTGCCTAATAGTACAAATCATCACAGGGCTATTTCTAGCAATGCACTACACCTCAGATACAACTACAGCATTCTCTTCAGTAGCCCATATTTGCCGAGACGTAAACTACGGCTGACTTATCCGATATGTCCATGCCAACGGAGCCTCAATATTCTTCATCTGTCTCTTCATCCATGTAGGCCGAGGTATCTATTACGGTTCCTTCATACTAAACGAAACTTGAAATATTGGTATTATCCTACTCCTCACAACCATAGCAACAGCATTCGTAGGCTACGTACTACCATGAGGCCAAATATCCTTCTGAGGAGCTACCGTAATCACCAACCTATTATCAGCAATCCCTTATATCGGAACTACCCTAGTAGAATGAATCTGAGGTGGCTTCTCAGTAGATAAAGCCACCCTGACCCGATTCTTTGCCTTCCACTTTATCCTCCCATTCATTATTACAGCCCTAGTCCTAGTACATCTCCTATTCCTCCACGAAACAGGATCAAACAACCCCTCAGGACTAAACTCAGATTCCGACAAAATCCCATTCCATCCATACTACACAATTAAGGACCTACTAGGAATCCTACTTCTATTAATAGTTCTCATAATTTTAGTTTTATTTTTCCCAGATATTCTCGGAGACCCCGACAATTATACACCAGCCAATCCACTCAACACCCCAGCACAC
>MCNM2005_H23 [organism=Nectomys squamipes]
ATGACAATTATACGAAAAAAACATCCTTTACTTAAAATCATCAACCACTCATTCATTGACCTCCCCACACCATCCAACATTTCATCATGATGAAATTTCGGATCCCTCCTAGGAATCTGCCTAATAGTACAAATCATCACAGGACTATTTCTAGCAATACACTACACCTCAGATACAACTACAGCATTCTCTTCAGTAGCCCATATTTGCCGAGACGTAAACTACGGCTGACTTATCCGATATATCCATGCCAACGGAGCCTCAATATTCTTCATCTGTCTATTCATCCATGTAGGCCGAGGTATCTATTATGGTTCCTTCATACTAAATGAAACCTGAAATATTGGTATCATCCTACTCCTCACAACCATAGCAACAGCATTCGTAGGCTACGTACTACCATGAGGCCAAATATCCTTCTGAGGAGCTACCGTAATCACCAACCTATTATCAGCAATCCCTTATATCGGAACTACCCTAGTAGAATGAATCTGAGGTGGCTTCTCAGTAGATAAAGCCACCCTAACCCGATTCTTTGCCTTCCACTTTATCCTCCCCTTTATTATTACAGCCCTAGTCCTAGTTCATCTCCTATTCCTCCACGAAACAGGATCAAACAACCCCTCAGGATTAAACTCAGATTCCGACAAAATCCCATTCCACCCATACTACACAATTAAGGACCTACTAGGAATCCTACTTCTATTAATAGTTCTCATAATTTTAGTTTTATTTTTCCCAGATATTCTCGGAGACCCCGACAATTATACACCAGCCAATCCACTCAACACCCCAGCACAC
>MCNM2045_H24 [organism=Nectomys squamipes]
ATGACAATTATACGAAAAAAACATCCTTTACTTAAAATCATCAACCACTCATTCATTGACCTCCCCACACCATCCAACATTTCATCATGATGAAATTTCGGATCCCTCCTAGGAATCTGCCTAATAGTACAAATCATCACAGGACTATTTCTAGCAATACACTACACCTCAGATACAACTACAGCATTCTCTTCAGTAGCCCATATTTGCCGAGACGTAAACTACGGCTGACTTATCCGATATATCCATGCCAACGGAGCCTCAATATTCTTCATCTGTCTCTTCATCCATGTGGGCCGAGGTATCTATTATGGTTCCTTCATACTAAATGAAACTTGAAATATTGGTATCATCCTACTCCTCACAACCATAGCAACAGCATTCGTAGGCTACGTACTACCATGAGGCCAAATATCCTTCTGAGGAGCTACCGTAATCACCAACCTATTATCAGCAATCCCTTATATCGGAACTACCCTAGTAGAATGAATCTGAGGTGGCTTCTCAGTAGATAAAGCCACCCTGACCCGATTCTTTGCCTTCCACTTTATCCTCCCCTTTATTATTACAGCCCTAGTCCTAGTACATCTCCTATTCCTCCACGAAACAGGATCAAACAACCCCTCAGGATTAAACTCAGATTCCGACAAAATCCCATTCCACCCATACTACACAATTAAGGACCTACTAGGAATCCTACTTCTATTAATAGTTCTCATAATTTTAGTTTTATTTTTCCCAGATATTCTCGGAGACCCCGACAATTATACACCAGCCAATCCACTCAACACCCCAGCACAC
>ML61_H25 [organism=Nectomys squamipes]
ATGACAATTATACGAAAAAAACACCCTTTACTTAAAATTATCAACCACTCATTCATTGACCTCCCCACACCATCCAACATTTCATCATGATGAAATTTCGGATCCCTCCTAGGAATCTGCCTAATAGTACAAATCATCACAGGGCTATTTCTAGCAATGCACTACACCTCAGATACAACTACAGCATTCTCTTCAGTAGCCCATATTTGCCGAGACGTAAACTACGGCTGACTTATCCGATATGTCCATGCCAACGGAGCCTCAATATTCTTCATCTGTCTCTTCATCCATGTAGGCCGAGGTATCTATTACGGTTCCTTCATAATAAACGAAACTTGAAATATTGGTATCATCCTACTCCTCACAACTATAGCAACAGCATTCGTAGGCTACGTACTACCATGAGGCCAAATATCCTTCTGAGGAGCTACCGTAATCACCAACCTATTATCAGCAATCCCTTATATCGGAACTACCCTAGTAGAATGAATCTGAGGTGGCTTCTCAGTAGATAAAGCCACCCTGACCCGATTCTTTGCCTTCCACTTTATCCTCCCATTCATTATTACAGCCCTAGTCCTAGTACATCTCCTATTCCTCCACGAAACAGGATCAAACAACCCCTCAGGACTAAACTCAGATTCAGACAAAATCCCATTCCATCCATACTACACAATTAAGGACCTACTAGGAATCCTACTTCTATTAATAGTTCTCATAATTTTAGTTTTATTTTTCCCAGATATTCTCGGAGACCCCGACAATTATACACCAGCCAATCCACTCAACACCCCAGCACAC
>RM167_H26 [organism=Nectomys squamipes]
ATGACAATTATACGAAAAAAACACCCTTTACTTAAAATCATCAACCACTCATTCATTGACCTCCCCACACCATCCAACATTTCATCATGATGAAATTTCGGATCCCTCCTAGGAATTTGCCTAATAGTACAAATCATCACAGGACTATTTCTAGCAATACACTACACCTCAGATACAACTACAGCATTCTCTTCAGTAGCCCATATTTGCCGAGACGTAAACTACGGCTGACTTATCCGATATATCCATGCCAACGGAGCCTCAATATTCTTCATCTGTCTCTTCATCCATGTAGGCCGAGGTATCTATTATGGTTCCTTCATACTAAATGAAACTTGAAATATTGGTATCATCCTACTCCTCACAACCATAGCAACAGCATTCGTAGGCTACGTACTACCATGAGGCCAAATATCCTTCTGAGGAGCTACCGTAATCACCAACCTACTATCAGCAATCCCTTATATCGGAACTACCCTAGTAGAATGAATCTGAGGTGGCTTCTCAGTAGATAAAGCCACCCTGACCCGATTCTTTGCCTTCCACTTTATCCTCCCCTTTATTATTACAGCCCTAGTCCTAGTACATCTCCTATTCCTCCACGAAACAGGATCAAACAACCCCTCAGGATTAAACTCAGATTCCGACAAAATCCCATTCCACCCATACTACACAATTAAGGACCTACTAGGAATCCTACTTCTATTGATAGTTCTCATAATTTTAGTTTTATTTTTCCCAGATATTCTCGGAGACCCCGACAATTATACACCAGCCAATCCACTCAACACCCCAGCACAC
>RM202_H27 [organism=Nectomys squamipes]
ATGACAATTATACGAAAAAAACATCCTTTACTTAAAATCATCAACCACTCATTCATTGACCTCCCCACACCATCCAACATTTCATCATGATGAAATTTCGGGTCCCTCCTAGGAATCTGCCTAATAGTACAAATCATCACAGGACTATTTCTAGCAATACACTACACCTCAGATACAACTACAGCATTCTCTTCAGTAGCCCATATTTGCCGAGACGTAAACTACGGCTGACTTATCCGATATATCCATGCCAACGGAGCCTCAATATTCTTCATTTGTCTATTCATCCATGTAGGCCGAGGTATCTATTATGGTTCCTTCATACTAAATGAAACCTGAAATATTGGTATCATCCTACTCCTCACAACCATAGCAACAGCATTCGTAGGCTACGTACTACCATGAGGCCAAATATCCTTCTGAGGAGCTACCGTAATCACCAACCTATTATCAGCAATCCCTTATATCGGAACTACCCTAGTAGAATGAATCTGAGGTGGCTTCTCAGTAGATAAAGCCACCCTGACCCGATTCTTTGCCTTCCACTTTATCCTCCCCTTTATTATTACAGCCCTAGTCCTAGTACATCTCCTATTCCTCCACGAAACAGGATCAAACAACCCCTCAGGATTAAACTCAGATTCCGACAAAATCCCATTCCACCCATACTACACAATTAAGGACCTACTAGGAATCCTACTTCTATTAATAGTTCTCATAATTTTAGTTTTATTTTTCCCAGATATTCTCGGAGACCCAGACAATTATACACCAGCCAATCCACTCAACACCCCAGCACAC
>RM212_H28 [organism=Nectomys squamipes]
ATGACAATTATACGAAAAAAACATCCTTTACTTAAAATCATCAACCACTCATTCATTGACCTCCCCACACCATCCAACATTTCATCATGATGAAATTTCGGATCCCTCCTAGGAATCTGCCTAATAGTACAAATCATCACAGGACTATTTCTAGCAATACACTACACCTCAGATACAACTACAGCATTCTCTTCAGTAGCCCATATTTGCCGAGACGTAAACTACGGCTGACTTATCCGATATATCCATGCCAACGGAGCCTCAATATTCTTCATCTGTCTATTCATCCATGTAGGCCGAGGTATCTATTATGGTTCCTTCATACTAAATGAAACCTGAAATATTGGTATCATCCTACTCCTCACAACCATAGCAACAGCATTCGTAGGCTACGTACTACCATGAGGCCAAATATCCTTCTGAGGAGCTACCGTAATCACCAACCTATTATCAGCAATCCCTTATATCGGAACTACCCTAGTAGAATGAATCTGAGGTGGCTTCTCAGTAGATAAAGCCACCCTGACCCGATTCTTTGCCTTCCACTTTATCCTCCCCTTTATTATTACAGCCCTAGTCCTAGTACATCTCCTATTCCTCCACGAAACAGGATCAAACAACCCCTCAGGATTAAACTCAGATTCCGACAAAATCCCATTCCACCCATACTACACAATTAAGGACCTACTAGGAATCCTACTTCTATTAATAGTTCTCATAATTTTAGTTTTATTTTTCCCAGATATTCTCGGAGACCCCGACAATTATACACCAGCCAATCCACTCAACACCCCAGCACAC
>TAX7_H30 [organism=Nectomys squamipes]
ATGACAATTATACGAAAAAAACATCCTTTACTTAAAATTATCAACCACTCATTCATTGACCTCCCCACACCATCCAACATTTCATCATGATGAAATTTCGGATCCCTCCTAGGAATCTGCCTAATAGTACAAATCATCACAGGACTATTTCTAGCAATACACTACACCTCAGATACAACTACAGCATTCTCTTCAGTAGCCCATATTTGCCGAGACGTAAACTACGGCTGACTTATCCGATATGTCCATGCCAACGGAGCCTCAATATTCTTCATCTGTCTCTTCATCCATGTAGGCCGAGGTATCTATTATGGTTCCTTCATACTAAACGAAACTTGAAATATTGGTATTATCCTACTCCTCACAACCATGGCAACAGCATTCGTAGGCTACGTACTACCATGAGGCCAAATATCCTTCTGAGGAGCTACCGTAATCACCAACCTATTATCAGCAATCCCTTATATCGGAACTACCCTAGTAGAATGAATCTGAGGTGGCTTCTCAGTAGATAAAGCCACCCTAACTCGATTCTTTGCCTTCCACTTTATCCTCCCCTTTATTATTACAGCCCTAGTCCTAGTACATCTACTATTCCTCCACGAAACAGGATCAAACAACCCCTCAGGACTAAACTCAGATTCCGACAAAATCCCATTCCATCCATACTACACAATTAAAGACCTACTAGGAATCCTACTTCTATTAATAGTTCTCATAATTTTAGTTTTATTTTTCCCAGATATTCTCGGAGACCCCGACAATTATACACCAGCCAATCCACTCAACACCCCAGCACAC
>TAX17_H31 [organism=Nectomys squamipes]
ATGACAATTATACGAAAAAAACATCCTTTACTTAAAATTATCAACCACTCATTCATTGACCTCCCCACACCATCCAACATTTCATCATGATGAAATTTCGGATCCCTCCTAGGAATCTGCCTAATAGTACAAATCATCACAGGACTATTTCTAGCAATACACTACACCTCAGATACAACTACAGCATTCTCTTCAGTAGCCCATATTTGCCGAGACGTAAACTACGGCTGACTTATCCGATATGTCCATGCCAACGGAGCCTCAATATTCTTCATCTGTCTCTTCATCCATGTAGGCCGAGGTATCTATTATGGTTCCTTCATACTAAACGAAACTTGAAATATTGGTATTATCCTACTCCTCACAACCATGGCAACAGCATTCGTAGGCTACGTACTACCATGAGGCCAAATATCCTTCTGAGGAGCTACCGTAATCACCAACCTATTATCAGCAATCCCTTATATCGGAACTACCCTAGTAGAATGAATCTGAGGCGGCTTCTCAGTAGATAAAGCCACCCTGACTCGATTCTTTGCCTTCCACTTTATCCTCCCCTTTATTATTACAGCCCTAGTCCTAGTACACCTACTATTCCTCCACGAAACAGGATCAAACAATCCCTCAGGACTAAACTCAGATTCCGACAAAATCCCATTCCATCCATACTACACAATTAAAGACCTACTAGGAATCCTACTTCTATTAATAGTTCTCATAATTTTAGTTTTATTTTTCCCAGATATTCTCGGAGACCCCGACAATTATACACCAGCCAATCCACTCAACACCCCAGCACAC
>TAX18_H32 [organism=Nectomys squamipes]
ATGACAATTATACGAAAAAAACATCCTTTACTTAAAATTATCAACCACTCATTCATTGACCTCCCCACACCATCCAACATTTCATCATGATGAAATTTCGGATCCCTCCTAGGAATCTGCCTAATAGTACAAATCATCACAGGACTATTTCTAGCAATACACTACACCTCAGATACAACTACAGCATTCTCTTCAGTAGCCCATATTTGCCGAGACGTAAACTACGGCTGACTTATCCGATATGTCCATGCCAACGGAGCCTCAATATTCTTCATCTGTCTCTTCATCCATGTAGGCCGAGGTATCTATTATGGTTCCTTCATACTAAACGAAACTTGAAATATTGGTATTATCCTACTCCTCACAACCATGGCAACAGCATTCGTAGGCTACGTACTACCATGAGGCCAAATATCCTTCTGAGGAGCTACCGTAATCACCAACCTATTATCAGCAATCCCTTATATCGGAACTACCCTAGTAGAATGAATCTGAGGTGGCTTCTCAGTAGATAAAGCCACCCTAACTCGATTCTTTGCCTTCCACTTTATCCTCCCCTTTATTATTACAGCCCTAGTCCTAGTACATCTACAATTCCTCCACGAAACAGGATCAAACAACCCCTCAGGACTAAACTCAGATTCCGACAAAATCCCATTCCATCCATACTACACAATTAAAGACCTACTAGGAATCCTACTTCTATTAATAGTTCTCATAATTTTAGTTTTATTTTTCCCAGATATTCTCGGAGACCCCGACTATTATACACCAGCCAATCCACTCAACACCCCAGCACAC
>YL788_H33 [organism=Nectomys squamipes]
ATGACAATTATACGAAAAAAACATCCTTTACTTAAAATCATCAACCACTCATTCATTGACCTCCCCACACCATCCAACATTTCATCATGATGAAATTTCGGGTCCCTCCTAGGAATCTGCCTAATAGTACAAATCATCACAGGACTATTTCTAGCAATACACTACACCTCAGATACAACTACAGCATTCTCTTCAGTAGCCCATATTTGCCGAGACGTAAACTACGGCTGACTTATCCGATATATCCATGCCAACGGAGCCTCAATATTCTTCATCTGTCTATTCATCCATGTAGGCCGAGGTATCTATTATGGTTCCTTCATACTAAATGAAACCTGAAATATTGGTATCATCCTACTCCTCACAACCATAGCAACAGCATTCGTAGGCTACGTACTACCATGAGGCCAAATATCCTTCTGAGGAGCTACCGTAATCACCAACCTATTATCAGCAATCCCTTATATCGGAACTACCCTAGTAGAATGAATCTGAGGTGGCTTCTCAGTAGATAAAGCCACCCTGACCCGATTCTTTGCCTTCCACTTTATCCTCCCCTTTATTATTACAGCCCTAGTCCTAGTACATCTCCTATTCCTCCACGAAACAGGATCAAACAACCCCTCAGGATTAAACTCAGATTCCGACAAAATCCCATTCCACCCATACTACACAATTAAGGACCTACTAGGAATCCTACTTCTATTAATAGTTCTCATAATTTTAGTTTTATTTTTCCCAGATATTCTCGGAGACCCAGACAATTATACACCAGCCAATCCACTCAACACCCCAGCACAC
>YL792_H34 [organism=Nectomys squamipes]
ATGACAATTATACGAAAAAAACATCCTTTACTTAAAATTATCAACCACTCATTCATTGACCTCCCCACACCATCCAACATTTCATCATGATGAAATTTCGGATCCCTCCTAGGAATCTGCCTAATAGTACAAATCATCACAGGACTATTTCTAGCAATACACTACACCTCAGACACAACTACAGCATTCTCTTCAGTAGCCCATATTTGCCGAGACGTAAACTACGGCTGACTTATCCGATATGTCCATGCTAACGGAGCCTCAATATTCTTCATCTGTCTCTTCATCCATGTAGGCCGAGGTATCTATTATGGTTCCTTCATACTAAACGAAACTTGAAATATTGGTATTATCCTACTCCTCACAACCATGGCAACAGCATTCGTAGGCTACGTACTACCATGAGGCCAAATATCCTTCTGAGGAGCTACCGTAATCACCAACCTATTATCAGCAATCCCTTATATCGGAACTACCCTAGTAGAATGAATCTGAGGTGGCTTCTCAGTAGACAAAGCCACCCTGACCCGATTCTTTGCCTTCCACTTTATCCTCCCCTTTATTATTACAGCCCTAGTCCTAGTACATCTACTATTCCTCCACGAAACAGGATCAAACAACCCCTCAGGACTAAACTCAGATTCCGACAAAATCCCATTCCATCCATACTACACAATTAAAGACCTACTAGGAATCCTACTTCTATTAATAGTTCTCATAATTTTAGTTTTATTTTTCCCAGATATTCTCGGAGACCCCGACAATTATACACCAGCCAATCCACTCAACACCCCAGCGCAC
>CIT02 [organism=Nectomys squamipes]
ATGNNNNNNNNNNNNNNNNNNNAACCTTTAGTTAAAATTATCAACCACTCATTCATTGACCTCCCCACACCATCCAACATTTCATCATGATGAAATTTCGGATCCCTCCTAGGAATCTGCCTAATAATACAAATCATCACAGGGCTATTCCTAGCAATGCACTACACCTCAGATACAACTACAGCATTCTCTTCAGTATCCCATATTTGCCGAGACGTAAACTACGGCTGACTTATNCGATATATCCATGCCAACGGAGCCTCAATATTCTTCATCTGTCTCTTCATCCATGTATGCCGAGGTATCTATTACGGTTCCTTCATACTAAACGAAACTTGAAATATTGGTATCATCCTACTCCTCACAACCATAGNAACAGCATTCGTAGGCTACGTACTAYCATGAGGCCAAATATCCTTCTGAGGAGCTACCGTANTCACCAACCTATTATCAGCAATCCCTTATATCGGAACTACCCTAGTAGAATGAATCTGAGGTGGCTTCTCAGTAGATAAAGCCACCCTGACCCGATTCTTTGCCTTCTACTTTATCCTCCCCTTCATTATTACAGCCCTAGTCCAAGTACATCTCCTATTCCTCCACGAAACAGGAnnnnnnnnnnnnnnnnnnnnnnnnnnnnnnnnnnnnnnnnnnnnnnnnnnnnnnnnnnnnnnnnnnnnnnnnnnnnnnnnnnnnnnnnnnnnnnnnnnnnnnnnnnnnnnnnnnnnnnnnnnnnnnnnnnnnnnnnnnnnnnnnnnnnnnnnnnnnnnnnnnnnnnnnnnnnnnnnnnnnnnnnnnnnn
>CIT41 [organism=Nectomys squamipes]
ATGANTATTATACGAAAAAAACACCCTTTACTTAAAATTATCAACCACTCATTCATTGACCTCCCCACACCATCCAACATTTCATCATGATGAAATTTCGGATCCCTCCTAGGAATCTGCCTAATAATACAAATCATCACAGGGCTATTCCTAGCAATGCACTACACCTCAGATACAACTACAGCATTCTCTTCAGTAGCCCATATTTGCCGAGACGTAAACTACGGCTGACTTATCCGATATATCCATGCCAACGGAGCCTCAATATTCTTCATCTGTCTCTTCATCCATGTAGGCCGAGGTATCTATTACGGTTCCTTCATACTAAACGAAACTTGAAATATTGGTATCATCCTACTCCTCACAACCATAGCAACAGCATTCGTAGGCTACGTACTACCATGAGGCCAAATATCCTTCTGAGGAGCTACCGTAATCACCAACCTATTATCAGCAATCCCTTATATCGGAACTACCCTAGTAGAATGAATCTGAGGTGGCTTCTCAGTAGATAAAGCCACCCTGACCCGATTCTTTGCCTTCCACTTTATCCTCCCCTTCATTATTACAGCCCTAGTCCTAGTACATCTCCTATTCCTCCACGAAACAGGATCAAACAACCCCTCAGGACTAAACTCAGATTCCGACAAAATCCCATTCCAnnnnnnnnnnnnnnnnnnnnnnnnnnnnnnnnnnnnnnnnnnnnnnnnnnnnnnnnnnnnnnnnnnnnnnnnnnnnnnnnnnnnnnnnnnnnnnnnnnnnnnnnnnnnnnnnnnnnnnnnnnnnnnnnnnnnnnnnnnn
>CIT100 [organism=Nectomys squamipes]
ATGACAATTATACGAAAAAAACACCCTTTACTTAAAATTATCAACCACTCATTCATTGACCTCCCCACACCATCCAACATTTCATCATGATGAAATTTCGGATCCCTCCTAGGAATCTGCCTAATANTACAAATCATCACAGGGCTATTTCTATCAATGCACTACACCTCANATACAACTACAGCATTCTCTTCANTAGCCCATATTTGCCGANACNTAAACTACGGCTGACTTATCCGATATGTCCATGCCAACGGAGCCTCAATATTCTTCATCTGTCTCTTCATCCATGTAGGCCGAGGTATCTATTACGGTTCCTTCATACTAAACGAAACTTGAAATATTGGTATCATCCTACTCCTCACAACCANNNNNACAGCATTCGTAGGCTACGTACTACCATGAGGCCAAATATCCTTCTGAGGAGCTACCGTAATCACCAACCTACTATCAGCAATCCCTTATATCGGAACTACCCTAGTAGAATGAATCTGAGGTGGCTTCTCAGTAGATAAAGCCACCCTGACCCGATTCTTTGCCTTCCACTTTATCCTCCCCTTCATTATTACAGCCCTAGTCCTAGTACATCTCCTATTCCTCCACGAAACAGGATCAAACAMCCCCTCAGGACTAAACTCAGATTCCGACAAAATCCCATTCCATCCATACTACACAATTAAAGACCTACTAGGAATTCTACTTCTATTATTAGTTCTCnnnnnnnnnnnnnnnnnnnnnnnnnnnnnnnnnnnnnnnnnnnnnnnnnnnnnnnnnnnnnnnnnnnnnnnnnnnnnnnnnnnn
>CIT1302 [organism=Nectomys squamipes]
ATGnnnnnnnTACGAAAAAAACACCCTTTATTTAAAATTATCAACCACTCATTCATTGACCTCCCCACACCATCCAACATTTCATCATGATGAAATTTCGGATCCCTCCTAGGAATCTGCCTAATAATACAAATCATCACAGGGYTATTCCTAGCAATGCACTACACCTCAGATACAACTACAGCATTCTCTTCARTAGCCCATATTTGCCGAGACGTAAACTACGGCTGACTTATCCGATATATCCATGCCAACGGAGCCTCAATATTCTTCATCTGTCTCTTCATCCATGTAGGCCGAGGTATCTATTACGGTTCCTTCATACTAAACGAAACTTGAAATATTGGTATCATCCTACTCCTCACNNNNNTAGCAACACCATTCGTAGGCTACGTACTACCATGAGGCCAAATATCCTTCTGAGGAGCTACCGTAATCACCAACCTATTATCAGCAATCCCTTATATCGGAACTACCCTAGTAGAATGAATCTGAGGTGGCTTCTCAGTAGATAAAnCCACCCTGACCCGATTCTTTGCCTTCCACTTTATCCTCCCCTTCATTATTACAGCCCTAGTCCTAGTACATCTCCTATTCCTCCACGAAACAGGATCAAACAACCCCTCAGGACTAAACTCAGATTCCTACAAAATCCCATTCCATCCATACTACACAATTAAAGACCTACTAGGAATCCTACTTCTATTAnnnnnnnnnnnnnnnnnnnnnnnnnnnnnnnnnnnnnnnnnnnnnnnnnnnnnnnnnnnnnnnnnnnnnnnnnnnnnnnnnnnnnnnnnnnnn
>CIT669 [organism=Nectomys rattus]
ATGACAATTATACGAAAAAAACACCCTTTACTTAAAATTATCAACCACTCATTCATTGATCTCCCCACACCATCCAACATTTCATCATGATGAAACTTCGGATCCCTCCTAGGAATCTGCCTAATAGTACAAATCATCACAGGACTATTTCTAGCTATACACTACACCTCAGATACAACTACAGCATTCTCTTCAGTAGCCCATATTTGCCGAGACGTAAACTACGGCTGACTTATCCGATATGCCCATGCCAATGGAGCCTCAATATTCTTCATCTGTCTCTTCATCCATGTAGGCCGAGGTATCTACTATGGTTCCTTCATACTAAATGAAACTTGAAATATTGGTATCATCCTACTCCTCACAACCATAGCAACAGCATTTGTAGGTTACGTACTACCATGAGGCCAAATATCCTTCTGAGGAGCTACCGTAATCACCAACCTATTATCAGCAATCCCTTATATCGGAACTACCCTAGTAGAATGAATCTGAGGTGGTTTCTCAGTAGATAAAGCCACCCTGACCCGATTCTTTGCCTTCCACTTTATTCTCCCCTTTATTATTACAGCCCTAGTCCTAGTACATCTCCTATTCCTCCACGAAACAGGATCAAACAACCCCTCAGAACTAAACTCAGATTCCGACAAAATCCCATTCCACCCGTATTACACAATTAAAGACCTGnnnnnnnnnnnnnnnnnnnnnnnnnnnnnnnnnnnnnnnnnnnnnnnnnnnnnnnnnnnnnnnnnnnnnnnnnnnnnnnnnnnnnnnnnnnnnnnnnnnnnnnnnnnnnnnnnn
>CIT1386 [organism=Nectomys rattus]
ATGnnnnTTATACGAAAAAAACACCCTTTACTTAAAATTATCAACCACTCATTCATTGATCTCCCCACACCATCCAACATTTCATCATGATGAAACTTCGGATCCCTCCTAGGAATCTGCCTAATAGTACAAATCATCACAGGACTATTTCTAGCTATACACTATACCTCAGATACAACTACAGCATTCTCTTCAGTAGCCCACATTTGCCGAGACGTAAACTACGGCTGACTTATCCGATATGCTCATGCCAACGGAGCCTCAATATTCTTCATCTGTCTATTCATCCATGTAGGCCGAGGTATCTATTATGGTTCCTTCATACTAAACGAAACTTGAAATATTGGTATCATCCTACTCCTCACAACCATAGCAACAGCATTCGTAGGCTACGTACTACCATGAGGCCAAATATCCTTCTGAGGAGCTACCGTAATCACCAACCTATTATCAGCAGTCCCTTATATCGGAACTACTCTAGTAGAATGAATCTGAGGTGGTTTCTCAGTAGATAAAGCCACCCTAACCCGATTCTTTGCCTTCCACTTTATCCTCCCCTTTATTATTACAGCCCTAGTCCTAGTACACCTCCTATTCCTCCACGAAACAGGATCAAACAACCCCTCAGGACTAAACTCAAATTCCGACAAAATCCCATTCCACCCATACTACACAATTAAAGACnnnnnnnnnnnnnnnnnnnnnnnnnnnnnnnnnnnnnnnnnnnnnnnnnnnnnnnnnnnnnnnnnnnnnnnnnnnnnnnnnnnnnnnnnnnnnnnnnnnnnnnnnnnnnnnnnnnnn
>CIT1452 [organism=Nectomys rattus]
ATGnCAATTATCCGAAAAAAACACCCTTTACTTAAAATTATCAACCACTCATTCATTGATCTCCCCACACCATCCAACATTTCATCATGATGAAACTTCGGATCCCTCCTAGGAATCTGCCTAATAGTACAAATCATCACAGGACTATTTCTAGCTATACACTACACCTCAGATACAACTACAGCATTCTCTTCAGTAGCCCACATTTGCCGAGACGTAAACTACGGCTGACTTATCCGATATGCCCATGCCAACGGAGCCTCGATATTCTTCATCTGTCTATTCATCCATGTGGGCCGAGGTATCTATTATGGTTCCTTCATACTAAACGAAACTTGAAATATTGGTATCATCCTACTCCTCACAACCATAGCAACAGCATTCGTAGGCTACGTACTACCATGAGGCCAAATATCCTTCTGAGGAGCTACCGTAATCACCAACCTATTATCAGCAGTCCCTTATATCGGAACTACTCTAGTAGAATGAATCTGAGGTGGTTTCTCAGTAGATAAAGCCACCCTAACCCGATTCTTTGCCTTTCACTTTATCCTCCCCTTTATTATTACAGCCCTAGTCCTAGTACACCTCCTATTCCTCCACGAAACAGGATCAAACAACCCCTCAGGACTAAACTCAGATTCCGACAAAATCCCATTCCACCCATACTACACAATTAAAGACnnnnnnnnnnnnnnnnnnnnnnnnnnnnnnnnnnnnnnnnnnnnnnnnnnnnnnnnnnnnnnnnnnnnnnnnnnnnnnnnnnnnnnnnnnnnnnnnnnnnnnnnnnnnnnnnnnnnn
>CTA1348 [organism=Nectomys rattus]
ATGACAATTATACGAAAAAAACACCCTTTACTTAAAATTATCAACCACTCATTCATTGATCTCCCCACACCATCCAACATTTCATCATGATGAAACTTCGGATCCCTCCTAGGAATCTGCCTAGTAGTACAAATCATCACAGGACTATTTCTAGCTATACACTATACCTCAGATACAACTACAGCATTCTCTTCAGTAGCCCACATTTGCCGAGACGTAAACTACGGCTGACTTATCCGATATGCCCATGCCAACGGAGCCTCAATATTCTTCATCTGTCTATTCATCCATGTAGGCCGAGGTATCTATTATGGTTCCTTCATACTAAACGAAACTTGAAATATTGGTATCATCCTACTCCTCACAACCATAGCAACAGCATTCGTAGGCTACGTACTACCATGAGGCCAAATATCCTTCTGAGGGGCTACCGTAATCACCAACCTATTATCAGCAGTCCCTTATATCGGAACTACTCTAGTAGAATGAATCTGAGGTGGTTTCTCAGTAGATAAAGCCACCCTAACCCGATTCTTTGCCTTCCACTTTATCCTCCCCTTTATTATTACAGCCCTAGTCCTAGTACACCTCCTATTCCTCCACGAAACAGGATCAAACAACCCCTCAGGACTAAACTCAGATTCCGACAAAATCCCATTCCACCCATACTACACAATTAAAGACCTGCTCGGAATCCTACTTCTATTAATAGTTCTCATAATTTTAGTTTTATTTTTCCCAGATATTCTCGGAGACCCCGACTATTATACACCAGCCAnTCCACTCAACACACCAGCACAC
>CTA1381 [organism=Nectomys rattus]
ATGACAATTATACGAAAAAAACACCCTTTACTTAAAATTATCAACCACTCATTCATTGATCTCCCCACACCATCCAACATTTCATCATGATGAAACTTCGGATCCCTCCTAGGAATCTGCCTAATAGTACAAATCATCACAGGACTATTTCTAGCTATACACTATACCTCAGATACAACTACAGCATTCTCTTCAGTAGCCCACATTTGCCGAGACGTAAACTACGGCTGACTTATCCGATATGCCCATGCCAACGGAGCCTCAATATTCTTCATCTGTCTATTCATCCATGTAGGCCGAGGTATCTATTATGGTTCCTTTATACTAAACGAAACTTGAAACATTGGTATCATCCTACTCCTCACAACCATAGCAACAGCATTCGTAGGCTACGTACTACCATGAGGCCAAATATCCTTCTGAGGGGCTACCGTAATCACCAACCTATTATCAGCAGTCCCTTATATCGGAACTACTCTAGTAGAATGAATCTGAGGTGGTTTCTCAGTAGATAAAGCCACCCTAACCCGATTCTTTGCCTTCCACTTTATCCTCCCCTTTATTATTACAGCCCTAGTCCTAGTACACCTCCTATTCCTCCACGAAACAGGATCAAACAACCCCTCAGGACTAAACTCAGATTCCGACAAAATCCCATTCCACCCATACTACACAATTAAAGACCTGCTCGGAATCCTACTTCTATTAATAGTTCTCATAATTTTAGTTTTATTTTTCCCAGATATTCTCGGAGACCCCGACnATTATACACCAGCCAATCCACTCAACACCCCAGCACAC
>CTA1440 [organism=Nectomys rattus]
ATGACAATTATACGAAAAAAACACCCTTTACTTAAAATTATCAACCACTCATTCATTGATCTCCCCACACCATCCAACATTTCATCATGATGAAACTTCGGATCCCTCCTAGGAATCTGCCTAATAGTACAAATCATCACAGGACTATTTCTAGCTATACACTATACCTCAGATACAACTACAGCATTCTCTTCAGTAGCCCACATTTGCCGAGACGTAAACTACGGCTGACTTATCCGATATGCCCATGCCAACGGAGCCTCAATATTCTTCATCTGTCTATTCATCCATGTAGGCCGAGGTATCTATTATGGTTCCTTTATACTAAACGAAACTTGAAACATTGGTATCATCCTACTCCTCACAACCATAGCAACAGCATTCGTAGGCTACGTACTACCATGAGGCCAAATATCCTTCTGAGGGGCTACCGTAATCACCAACCTATTATCAGCAGTCCCTTATATCGGAACTACTCTAGTAGAATGAATCTGAGGTGGTTTCTCAGTAGATAAAGCCACCCTAACCCGATTCTTTGCCTTCCACTTTATCCTCCCCTTTATTATTACAGCCCTAGTCCTAGTACACCTCCTATTCCTCCACGAAACAGGATCAAACAACCCCTCAGGACTAAACTCAGATTCCGACAAAATCCCATTCCACCCATACTACACAATTAAAGACCTGCTCGGAATCCTACTTCTATTAATAGTTCTCATAATTTTAGTTTTATTTTTCCCAGATATTCTCGGAGACCCCGACnATTATACACCAGCCAATCCACTCAACACCCCAGCACAC
>MV970012 [organism=Nectomys rattus]
ATGACAATCATACGAAAAAAGCACCCTTTATTTAAAATTATAAACCACTCATTCATTGATCTCCCCACACCATCAAACATTTCATCATGATGAAACTTCGGATCCCTCCTAGGAATCTGCCTAATAGTACAAATCATCACAGGACTATTTCTAGCTATACACTACACCTCAGATACAACTACAGCATTCTCTTCATTACCCCATATTTGCCGAGACGTAAACTACGGCTGACTTATCCGATATACCCATGCCAATGGAGCCTCAATATTCTTCATCTGTCTCTTCATCCATGTAGGCCGAGGTATCTACTATGGTTCCTTCATACTAAATGAAACTTGAAATATTGGTATCATCCTACTCCTCACAACCATAGCAACAGCATTCGTAGGCTACGTACTACCATGAGGCCAAATATCCTTCTGAGGAGCTACCGTAATCACCAACCTATTATCAGCAGTCCCTTATATCGGAACTACCTTAGTAGAATGAATCTGAGGCGGCTTCTCAGTAGATAAAGCCACCCTGACCCGATTCTTTGCCTTCCACTTTATCCTCCCCTTTATTATTACAGCCCTAGTCCTAGTGCATCTCCTATTCCTCCACGAAACAGGATCAAACAACCCCTCAGGACTAAACTCAGATTCCGACAAAATCCCATTCCACCCATACTACACAATTAAAGACCTGCTCGGAATCCTACTCCTATTAATAGTTCTCATAATTTTAGTTTnnnnnnnnnnnnnnnnnnnnnnnnnnnnnnnnnnnnnnnnnnnnnnnnnnnnnnnnnnnnnnnnnnnnnnn
>UFRO583 [organism=Nectomys rattus]
ATGACAATTATACGAAAAAAACACCCTTTACTTAAAATTATCAACCACTCATTCATTGATCTCCCCACACCATCCAACATTTCATCATGATGAAACTTCGGATCCCTCCTAGGAATCTGCCTAATAGTACAAATCATCACAGGACTATTTCTAGCTATACACTACACCTCAGATACAACTACAGCATTCTCTTCAGTAGCCCATATTTGCCGAGACGTAAACTACGGCTGACTTATCCGATATGCCCATGCCAATGGAGCCTCAATATTCTTCATCTGTCTCTTCATCCATGTAGGCCGAGGCATCTACTATGGTTCCTTCATACTAAATGAAACTTGAAATATTGGTATCATCCTACTCCTTACAACCATAGCAACAGCATTCGTAGGCTACGTACTACCATGAGGCCAAATATCCTTCTGAGGAGCTACCGTAATCACCAACCTATTATCAGCAATCCCTTATATCGGAACTACCCTAGTAGAATGAATCTGAGGTGGTTTCTCAGTAGATAAAGCCACCCTGACCCGATTCTTTGCCTTCCACTTTATCCTCCCCTTTATTATTACAGCCCTAGTCCTAGTACATCTCCTATTCCTCCACGAAACAGGATCAAACAACCCCTCAGGACTAAACTCAGATTCCGACAAAATCCCATTCCACCCATACTACACAATTAAAGACCTGCTCGGAATCCTACTTCTATTAATAGTTCTCATAATTTTAGTTTTATTTTTCCCAGATATTCTCGGAGACCCCGACAATTATACACCAGCCAATCCACTCAACACCCCAGCACAC
